# Supplementary material for: Structure of Organoboron Dyes and Multiphoton Absorption: Insights from Theory
Source: J Phys Chem Lett. 2025 Sep 9;16(37):9693–700. doi: 10.1021/acs.jpclett.5c02066 (PMC12451736; doi:10.1021/acs.jpclett.5c02066)
Supplement: Supplementary file 2 [file jz5c02066_si_002.zip]

Archive with 452 entries (451 files):
- SI/
- SI/173.xyz
- SI/355.xyz
- SI/267.xyz
- SI/366.xyz
- SI/153.xyz
- SI/261.xyz
- SI/450.xyz
- SI/169.xyz
- SI/247.xyz
- SI/287.xyz
- SI/445.xyz
- SI/498.xyz
- SI/118.xyz
- SI/490.xyz
- SI/501.xyz
- SI/496.xyz
- SI/386.xyz
- SI/327.xyz
- SI/328.xyz
- SI/384.xyz
- SI/273.xyz
- SI/127.xyz
- SI/406.xyz
- SI/176.xyz
- SI/100.xyz
- SI/198.xyz
- SI/110.xyz
- SI/288.xyz
- SI/300.xyz
- SI/480.xyz
- SI/241.xyz
- SI/347.xyz
- SI/292.xyz
- SI/182.xyz
- SI/226.xyz
- SI/139.xyz
- SI/336.xyz
- SI/458.xyz
- SI/149.xyz
- SI/412.xyz
- SI/434.xyz
- SI/517.xyz
- SI/402.xyz
- SI/123.xyz
- SI/382.xyz
- SI/516.xyz
- SI/122.xyz
- SI/441.xyz
- SI/420.xyz
- SI/166.xyz
- SI/411.xyz
- SI/383.xyz
- SI/544.xyz
- SI/435.xyz
- SI/369.xyz
- SI/364.xyz
- SI/120.xyz
- SI/186.xyz
- SI/440.xyz
- SI/316.xyz
- SI/405.xyz
- SI/293.xyz
- SI/482.xyz
- SI/521.xyz
- SI/143.xyz
- SI/144.xyz
- SI/246.xyz
- SI/280.xyz
- SI/319.xyz
- SI/320.xyz
- SI/361.xyz
- SI/237.xyz
- SI/502.xyz
- SI/519.xyz
- SI/175.xyz
- SI/129.xyz
- SI/531.xyz
- SI/363.xyz
- SI/298.xyz
- SI/137.xyz
- SI/380.xyz
- SI/522.xyz
- SI/419.xyz
- SI/478.xyz
- SI/432.xyz
- SI/444.xyz
- SI/449.xyz
- SI/213.xyz
- SI/504.xyz
- SI/352.xyz
- SI/262.xyz
- SI/201.xyz
- SI/538.xyz
- SI/325.xyz
- SI/537.xyz
- SI/308.xyz
- SI/495.xyz
- SI/309.xyz
- SI/401.xyz
- SI/116.xyz
- SI/360.xyz
- SI/171.xyz
- SI/190.xyz
- SI/497.xyz
- SI/114.xyz
- SI/207.xyz
- SI/503.xyz
- SI/266.xyz
- SI/422.xyz
- SI/476.xyz
- SI/511.xyz
- SI/523.xyz
- SI/109.xyz
- SI/222.xyz
- SI/265.xyz
- SI/140.xyz
- SI/245.xyz
- SI/514.xyz
- SI/534.xyz
- SI/370.xyz
- SI/276.xyz
- SI/240.xyz
- SI/252.xyz
- SI/530.xyz
- SI/253.xyz
- SI/483.xyz
- SI/453.xyz
- SI/README
- SI/317.xyz
- SI/170.xyz
- SI/254.xyz
- SI/124.xyz
- SI/184.xyz
- SI/229.xyz
- SI/414.xyz
- SI/546.xyz
- SI/408.xyz
- SI/258.xyz
- SI/460.xyz
- SI/158.xyz
- SI/343.xyz
- SI/172.xyz
- SI/438.xyz
- SI/283.xyz
- SI/192.xyz
- SI/428.xyz
- SI/323.xyz
- SI/426.xyz
- SI/536.xyz
- SI/508.xyz
- SI/238.xyz
- SI/101.xyz
- SI/368.xyz
- SI/466.xyz
- SI/467.xyz
- SI/485.xyz
- SI/259.xyz
- SI/302.xyz
- SI/346.xyz
- SI/393.xyz
- SI/270.xyz
- SI/121.xyz
- SI/351.xyz
- SI/104.xyz
- SI/350.xyz
- SI/206.xyz
- SI/303.xyz
- SI/416.xyz
- SI/193.xyz
- SI/529.xyz
- SI/373.xyz
- SI/161.xyz
- SI/446.xyz
- SI/448.xyz
- SI/547.xyz
- SI/160.xyz
- SI/209.xyz
- SI/180.xyz
- SI/487.xyz
- SI/215.xyz
- SI/150.xyz
- SI/155.xyz
- SI/234.xyz
- SI/359.xyz
- SI/164.xyz
- SI/306.xyz
- SI/199.xyz
- SI/281.xyz
- SI/378.xyz
- SI/324.xyz
- SI/142.xyz
- SI/407.xyz
- SI/455.xyz
- SI/243.xyz
- SI/179.xyz
- SI/387.xyz
- SI/332.xyz
- SI/200.xyz
- SI/205.xyz
- SI/321.xyz
- SI/216.xyz
- SI/337.xyz
- SI/447.xyz
- SI/462.xyz
- SI/477.xyz
- SI/228.xyz
- SI/415.xyz
- SI/119.xyz
- SI/421.xyz
- SI/367.xyz
- SI/540.xyz
- SI/305.xyz
- SI/235.xyz
- SI/214.xyz
- SI/211.xyz
- SI/377.xyz
- SI/506.xyz
- SI/136.xyz
- SI/443.xyz
- SI/196.xyz
- SI/271.xyz
- SI/475.xyz
- SI/397.xyz
- SI/162.xyz
- SI/159.xyz
- SI/358.xyz
- SI/525.xyz
- SI/286.xyz
- SI/341.xyz
- SI/513.xyz
- SI/494.xyz
- SI/204.xyz
- SI/285.xyz
- SI/157.xyz
- SI/479.xyz
- SI/510.xyz
- SI/539.xyz
- SI/102.xyz
- SI/457.xyz
- SI/106.xyz
- SI/437.xyz
- SI/296.xyz
- SI/528.xyz
- SI/268.xyz
- SI/545.xyz
- SI/103.xyz
- SI/310.xyz
- SI/217.xyz
- SI/105.xyz
- SI/168.xyz
- SI/452.xyz
- SI/527.xyz
- SI/202.xyz
- SI/224.xyz
- SI/427.xyz
- SI/471.xyz
- SI/388.xyz
- SI/146.xyz
- SI/454.xyz
- SI/379.xyz
- SI/181.xyz
- SI/459.xyz
- SI/230.xyz
- SI/489.xyz
- SI/424.xyz
- SI/299.xyz
- SI/295.xyz
- SI/151.xyz
- SI/264.xyz
- SI/463.xyz
- SI/239.xyz
- SI/541.xyz
- SI/417.xyz
- SI/439.xyz
- SI/154.xyz
- SI/549.xyz
- SI/197.xyz
- SI/112.xyz
- SI/365.xyz
- SI/115.xyz
- SI/152.xyz
- SI/474.xyz
- SI/396.xyz
- SI/231.xyz
- SI/269.xyz
- SI/138.xyz
- SI/289.xyz
- SI/507.xyz
- SI/342.xyz
- SI/515.xyz
- SI/381.xyz
- SI/113.xyz
- SI/134.xyz
- SI/385.xyz
- SI/394.xyz
- SI/195.xyz
- SI/354.xyz
- SI/532.xyz
- SI/227.xyz
[truncated: 152 more entries]
