# Supplementary material for: Structure of Organoboron Dyes and Multiphoton Absorption: Insights from Theory
Source: J Phys Chem Lett. 2025 Sep 9;16(37):9693–700. doi: 10.1021/acs.jpclett.5c02066 (PMC12451736; doi:10.1021/acs.jpclett.5c02066)
Supplement: Supplementary file 2 [file jz5c02066_si_002.zip › SI/173.xyz]

C  3.76627600    0.89038700   -0.00216200
N  4.85213400    1.72269800   -0.00242100
C  4.80157300    3.17437000   -0.00760600
C  5.99930100    0.93165100   0.00285500
C  7.35356900    1.26358300   0.00487500
C  8.26470900    0.20380000   0.01053400
C  7.83172300    -1.13511100  0.01401000
C  6.47470300    -1.46435300  0.01194500
C  5.56267900    -0.40924700  0.00630200
H  3.75354300    3.47503300   -0.01070500
H  5.29475000    3.57328400   0.88535300
H  5.29822500    3.56703900   -0.90141200
H  7.68982800    2.29616000   0.00219100
H  9.32932000    0.42026000   0.01227800
H  8.57037100    -1.93165800  0.01839300
H  6.13360200    -2.49407900  0.01457200
N  4.17261300    -0.39588200  0.00301100
N  2.49994100    1.33066500   -0.00645500
C  1.55682800    0.39086600   -0.00588300
O  1.79030300    -0.90021300  -0.00151700
B  3.13290200    -1.56273400  0.00463600
F  3.27639700    -2.33278800  -1.14038000
F  3.27018600    -2.32401100  1.15630000
C  0.17430900    0.81766300   -0.01038500
C  -0.87397400   -0.05077300  -0.01091500
C  -2.25445300   0.33807900   -0.01491700
C  -3.26918200   -0.57121100  -0.01565700
H  0.01949100    1.89272200   -0.01336300
H  -0.65298400   -1.11730000  -0.00804300
H  -2.47010400   1.40583800   -0.01755700
H  -2.98692600   -1.62525100  -0.01412700
C  -4.69880400   -0.32151700  -0.01892600
C  -5.27587600   0.96724000   -0.01382000
C  -6.64827100   1.15701100   -0.01604600
C  -7.54462800   0.05433600   -0.02894100
C  -6.97161100   -1.24217300  -0.02477700
C  -5.59412800   -1.41125000  -0.02256800
H  -4.63719700   1.84616400   -0.00468500
H  -7.02996700   2.17122000   -0.00751000
H  -7.60312900   -2.12264800  -0.02258600
H  -5.19326000   -2.42288300  -0.02074400
N  -8.91177800   0.23996000   -0.04853900
C  -9.46779300   1.57955500   0.06852000
C  -9.80146100   -0.90747000  0.04573400
H  -9.13076600   2.22431300   -0.75335800
H  -9.19371300   2.06197900   1.01926300
H  -10.55625400  1.51994900   0.01864600
H  -9.67340000   -1.45646000  0.99134700
H  -9.63531400   -1.60793500  -0.78272100
H  -10.83560200  -0.56389300  -0.01175400
