# Supplementary material for: Structure of Organoboron Dyes and Multiphoton Absorption: Insights from Theory
Source: J Phys Chem Lett. 2025 Sep 9;16(37):9693–700. doi: 10.1021/acs.jpclett.5c02066 (PMC12451736; doi:10.1021/acs.jpclett.5c02066)
Supplement: Supplementary file 2 [file jz5c02066_si_002.zip › SI/355.xyz]

C  -2.35339100  0.86313900   -0.00221300
N  -3.08835800  2.01300700   -0.02098800
C  -2.54166600  3.35887200   -0.02795600
C  -4.43938200  1.66446200   -0.05196200
C  -4.49807100  0.30452700   -0.04846000
H  -1.93342100  3.53317900   0.86611600
H  -1.92662900  3.52253600   -0.91968000
H  -3.36786800  4.07219000   -0.03456000
H  -5.21566900  2.41364100   -0.07221800
H  -5.34826400  -0.35966900  -0.06388300
N  -3.20675600  -0.18205600  -0.01740300
C  -0.94735000  0.70995500   0.01645300
H  -0.30095300  1.57615800   0.04415900
C  -0.43230500  -0.57745600  -0.02211500
O  -1.22448600  -1.64012900  -0.05720200
B  -2.70286000  -1.66999500  0.05206100
F  -3.08039300  -2.21870100  1.27618700
F  -3.24342400  -2.38586100  -1.00988900
C  0.98085000   -0.91753100  -0.04190800
C  2.02498400   -0.04685100  -0.05343200
C  3.40927900   -0.42729600  -0.06070400
C  4.41247900   0.50019500   -0.07349600
H  1.17317000   -1.98816800  -0.04971000
H  1.82339500   1.02573600   -0.05512000
H  3.63681100   -1.49025200  -0.05740100
H  4.15084000   1.55707000   -0.04400800
N  5.75994100   0.27246600   -0.15665900
C  6.26013000   -1.09201500  -0.13006400
C  6.67866000   1.31098700   0.28832900
H  5.73660000   -1.69697400  -0.87697500
H  6.12852200   -1.56393500  0.85747900
H  7.32526700   -1.08783400  -0.37652700
H  6.90190700   1.23595400   1.36529300
H  6.24204400   2.29508200   0.09497700
H  7.61969000   1.23751200   -0.26679800
