# Supplementary material for: Structure of Organoboron Dyes and Multiphoton Absorption: Insights from Theory
Source: J Phys Chem Lett. 2025 Sep 9;16(37):9693–700. doi: 10.1021/acs.jpclett.5c02066 (PMC12451736; doi:10.1021/acs.jpclett.5c02066)
Supplement: Supplementary file 2 [file jz5c02066_si_002.zip › SI/267.xyz]

C  -0.06447100  -0.20590500  -0.01265000
S  0.79897100   -1.74404500  -0.02809300
C  2.33369800   -0.87867700  -0.01295800
C  3.62292500   -1.40703600  -0.01530000
C  4.69632600   -0.51485000  -0.00202800
C  4.48129500   0.87558800   0.01367000
C  3.19473400   1.40052900   0.01606100
C  2.11187000   0.51236500   0.00258400
H  3.79185700   -2.47795100  -0.02756400
H  5.33288800   1.54885500   0.02355100
H  3.02284200   2.47068600   0.02769200
C  6.11159300   -1.02402400  0.00097800
F  6.82321600   -0.55416400  -1.05860900
F  6.79000300   -0.63347500  1.11378900
F  6.18117800   -2.37685100  -0.04669000
N  0.76386100   0.85342100   0.00231000
N  -1.38694200  -0.17918200  -0.01623200
C  -1.97521900  1.02920700   -0.00434900
O  -1.31314800  2.16040400   0.01027600
B  0.16721500   2.31512700   0.01837000
F  0.56641300   2.96160600   1.17695300
F  0.57589900   2.99091200   -1.11994000
C  -3.40441200  1.14389400   -0.00745700
C  -4.23896000  0.05895000   -0.02289000
C  -5.66010400  0.11473300   -0.02063300
C  -6.40856000  -1.03853400  -0.03529800
H  -3.79571600  2.15712900   0.00310600
H  -3.77179900  -0.92550500  -0.03571700
H  -6.14008100  1.08957800   -0.00267900
H  -5.88905600  -1.99492000  -0.02414300
N  -7.75751800  -1.14235800  -0.08077100
C  -8.59247000  0.05067500   -0.06100200
C  -8.41397000  -2.42247900  0.15213600
H  -8.25485300  0.76124500   -0.82249900
H  -8.56691200  0.54721400   0.92014300
H  -9.62392600  -0.23105200  -0.28471600
H  -8.83103700  -2.48175700  1.16803500
H  -7.69301300  -3.23376900  0.02596100
H  -9.22745700  -2.56593600  -0.56760700
