# Supplementary material for: Structure of Organoboron Dyes and Multiphoton Absorption: Insights from Theory
Source: J Phys Chem Lett. 2025 Sep 9;16(37):9693–700. doi: 10.1021/acs.jpclett.5c02066 (PMC12451736; doi:10.1021/acs.jpclett.5c02066)
Supplement: Supplementary file 2 [file jz5c02066_si_002.zip › SI/366.xyz]

C  -2.18293100  0.83519800   -0.01031700
N  -2.74312200  2.07838000   -0.02287100
C  -2.00702000  3.33192600   -0.04843100
C  -4.12760700  1.92804400   -0.00779100
C  -4.38480700  0.59078000   0.01364000
H  -0.94255800  3.09537300   -0.05467100
H  -2.25892100  3.90218900   -0.94852800
H  -2.24259300  3.92900700   0.83860300
H  -4.78961600  2.78022100   -0.01383500
H  -5.32330000  0.05840500   0.02997500
N  -3.17581500  -0.07778800  0.01199900
N  -0.86082600  0.59455600   -0.01930200
C  -0.50754800  -0.68596300  -0.00530100
O  -1.35587900  -1.69346500  0.01643700
B  -2.84652400  -1.60828700  0.03104500
F  -3.34012800  -2.18353200  1.19401500
F  -3.36464400  -2.21743600  -1.10356300
C  0.88633200   -1.07724200  -0.01407100
C  1.92045300   -0.19217100  -0.03640900
C  3.30759800   -0.54474400  -0.03837800
C  4.28482500   0.41336700   -0.06142700
H  1.06458300   -2.14896600  -0.00183000
H  1.67220400   0.86911600   -0.05117100
H  3.56497200   -1.60071200  -0.02019600
H  3.98881000   1.46111200   -0.04709600
N  5.63388700   0.22472700   -0.13235800
C  6.18178200   -1.12163600  -0.09294100
C  6.53155100   1.31090300   0.23532400
H  5.67642500   -1.75384500  -0.82976900
H  6.07054800   -1.58390400  0.90084400
H  7.24494200   -1.08307000  -0.34408200
H  6.81426200   1.27055500   1.29935300
H  6.04411600   2.27086500   0.04423300
H  7.44408500   1.26161700   -0.36827200
