# Supplementary material for: Structure of Organoboron Dyes and Multiphoton Absorption: Insights from Theory
Source: J Phys Chem Lett. 2025 Sep 9;16(37):9693–700. doi: 10.1021/acs.jpclett.5c02066 (PMC12451736; doi:10.1021/acs.jpclett.5c02066)
Supplement: Supplementary file 2 [file jz5c02066_si_002.zip › SI/153.xyz]

C  -4.34003600   0.41564500   0.16147400
C  -4.98307600   1.65268400   0.14663300
C  -6.37812100   1.76132700   0.02094000
C  -7.07222000   3.00642400   -0.01491500
C  -8.44143000   3.03211200   -0.14474700
C  -9.19480900   1.82718100   -0.24523100
C  -8.55838300   0.60936100   -0.21305900
C  -7.14137100   0.55128600   -0.08078800
C  -6.44490600   -0.66403100  -0.02458400
H  -4.35914700   2.53686900   0.21831300
H  -6.50409700   3.92979500   0.06141800
H  -8.96240900   3.98562800   -0.17122200
H  -10.27500700  1.87794600   -0.34664600
H  -9.12182900   -0.31745700  -0.28672400
H  -6.96361900   -1.61569900  -0.07042000
N  -5.11731800   -0.73752600  0.09450100
N  -2.97848800   0.40089000   0.23450200
C  -2.20559200   -0.59983800  -0.09515400
S  -2.76975600   -2.18126800  -0.63814400
B  -4.46295900   -2.18208100  0.30053900
F  -4.29329400   -2.35529300  1.66506200
F  -5.30407000   -3.13246000  -0.25734000
C  -0.74598900   -0.36661800  -0.07394500
C  0.18534000    -1.42360800  -0.12643000
C  1.55158700    -1.17922700  -0.10866100
C  2.06268700    0.13500600   -0.03766900
C  1.12201100    1.18768800   0.02044300
C  -0.24461800   0.94780100   0.00462200
H  -0.16883500   -2.44856100  -0.16126600
H  2.23028400    -2.02628300  -0.13983800
H  1.48192500    2.21308800   0.07481500
H  -0.94750400   1.77234100   0.04729200
C  3.48702800    0.45885900   -0.01773600
C  4.51926300    -0.41576800  -0.08941900
H  4.29342000    -1.47826700  -0.17597600
H  3.70465900    1.52321900   0.06174700
C  5.94590900    -0.11189300  -0.06858100
C  6.87857600    -1.16204600  -0.17456300
C  8.25143500    -0.94587100  -0.16121600
C  8.78029700    0.36221300   -0.04690100
C  7.84613100    1.42381400   0.07568300
C  6.47935400    1.18725100   0.06060200
H  6.51459900    -2.18366400  -0.26655600
H  8.91096400    -1.80200100  -0.24037100
H  8.19047700    2.44556700   0.18486200
H  5.81285100    2.03979200   0.15855900
N  10.14557600   0.59865100   -0.06201000
C  11.06764500   -0.52465700  0.00128900
C  10.65030200   1.92444100   0.26083200
H  10.91920700   -1.20287600  -0.84751400
H  12.09142300   -0.14941200  -0.05208800
H  10.96036800   -1.10774600  0.93050900
H  10.26433400   2.67442900   -0.43990600
H  10.38615800   2.24016000   1.28324400
H  11.73848200   1.92226800   0.17342400
