# Supplementary material for: Structure of Organoboron Dyes and Multiphoton Absorption: Insights from Theory
Source: J Phys Chem Lett. 2025 Sep 9;16(37):9693–700. doi: 10.1021/acs.jpclett.5c02066 (PMC12451736; doi:10.1021/acs.jpclett.5c02066)
Supplement: Supplementary file 2 [file jz5c02066_si_002.zip › SI/261.xyz]

C  2.42195800    1.27323000   -0.00498300
S  3.79026000    2.37768900   -0.00596300
C  4.89754200    1.00616200   -0.00379900
C  6.29021800    1.02431900   -0.00409900
C  6.95805000    -0.20137800  -0.00447500
C  6.24330300    -1.41375000  -0.00298500
C  4.85426800    -1.42767400  -0.00241800
C  4.17387800    -0.20196500  -0.00306600
H  6.84191700    1.95765000   -0.00566400
H  6.78584600    -2.35407400  -0.00380900
H  4.30033800    -2.35896400  -0.00244800
C  8.46121300    -0.25047500  0.00843200
F  8.94177300    -0.81825600  1.14780800
F  9.02509500    0.97865100   -0.08484800
F  8.95433500    -0.99171300  -1.01925600
N  2.79634300    -0.01877300  -0.00378300
C  1.08253800    1.67496300   -0.00547900
H  0.82308500    2.72579700   -0.00639000
C  0.08114800    0.70019400   -0.00500800
O  0.37493200    -0.58285000  -0.00419900
B  1.72364900    -1.19058300  -0.00301100
F  1.89951000    -1.95254300  -1.15030400
F  1.89863000    -1.95015000  1.14601400
C  -1.31431800   1.06066000   -0.00561100
C  -2.32410600   0.14280300   -0.00555400
C  -3.71871700   0.46389900   -0.00605600
C  -4.68887200   -0.49554500  -0.00636200
H  -1.53921800   2.12489300   -0.00613600
H  -2.05050900   -0.91131700  -0.00513400
H  -3.98809200   1.51946300   -0.00638200
H  -4.35389200   -1.53396800  -0.00662800
C  -6.12692200   -0.31747200  -0.00680200
C  -6.76783500   0.94162100   -0.00304300
C  -8.14728900   1.06263200   -0.00330800
C  -8.98754400   -0.08435200  -0.00984100
C  -8.35048400   -1.35148700  -0.00925800
C  -6.96706000   -1.45135800  -0.00895300
H  -6.17384100   1.85134800   0.00167200
H  -8.57995900   2.05618400   0.00177300
H  -8.93788000   -2.26197100  -0.00872500
H  -6.51578800   -2.44148800  -0.00917000
N  -10.35989300  0.03244300   -0.01788900
C  -10.98438200  1.34597400   0.03314800
C  -11.19373800  -1.15958800  0.02185800
H  -10.69465300  1.96354300   -0.82780700
H  -10.72082900  1.89044800   0.95167600
H  -12.06868200  1.22737700   0.00978700
H  -11.02662100  -1.74662800  0.93680400
H  -11.00598400  -1.81035100  -0.84287700
H  -12.24345000  -0.86330900  -0.00353200
