# Supplementary material for: Structure of Organoboron Dyes and Multiphoton Absorption: Insights from Theory
Source: J Phys Chem Lett. 2025 Sep 9;16(37):9693–700. doi: 10.1021/acs.jpclett.5c02066 (PMC12451736; doi:10.1021/acs.jpclett.5c02066)
Supplement: Supplementary file 2 [file jz5c02066_si_002.zip › SI/450.xyz]

C  -5.45459200  1.18186400   0.06220800
O  -6.07215800  2.38468500   0.06782400
C  -7.42796700  2.14048600   0.01523300
C  -7.62688700  0.80818900   -0.01764700
H  -8.07427100  3.00235400   0.00836600
H  -8.53322700  0.22442500   -0.06064500
N  -6.37005800  0.20640100   0.01210900
N  -4.13247800  1.14693500   0.09881700
C  -3.46283400  0.01408000   -0.07033600
S  -4.17141800  -1.55102800  -0.37414800
B  -6.07544300  -1.32409600  0.10965100
F  -6.29161100  -1.75310000  1.40786200
F  -6.85832300  -2.00494700  -0.80405200
C  -1.99433200  0.11207200   -0.05802400
C  -1.15961900  -1.02500700  0.00117800
C  0.22068700   -0.90203400  0.00561600
C  0.84764800   0.36405100   -0.04845000
C  0.00417500   1.49695500   -0.09995600
C  -1.37765300  1.37995600   -0.10186000
H  -1.60071500  -2.01449800  0.06089500
H  0.82120300   -1.80475300  0.06163400
H  0.45365500   2.48668300   -0.14169300
H  -2.00248600  2.26497800   -0.14405000
C  2.29280700   0.56001500   -0.04918900
C  3.24173000   -0.40841500  -0.02183300
H  2.91916900   -1.44899200  0.00025400
H  2.60601600   1.60269500   -0.07683300
C  4.68828300   -0.23595500  -0.02078700
C  5.52036900   -1.37300900  -0.00275200
C  6.90652300   -1.28328000  -0.00005500
C  7.55332400   -0.02352200  -0.02347300
C  6.72066400   1.12690900   -0.02808900
C  5.33870500   1.01603700   -0.03017400
H  5.06366100   -2.36079800  0.01338800
H  7.48517300   -2.19916400  0.02052200
H  7.15817100   2.11835600   -0.02930600
H  4.75327500   1.93134100   -0.03409800
N  8.93197200   0.08393000   -0.04757700
C  9.75009900   -1.10705100  0.12264200
C  9.55929200   1.38791200   0.10562100
H  9.54173500   -1.84365900  -0.66288400
H  10.80323400  -0.83087600  0.04546100
H  9.59013600   -1.59076400  1.09950600
H  9.24769600   2.07255100   -0.69263000
H  9.32309800   1.85709600   1.07398300
H  10.64245700  1.27251800   0.03668000
