# Supplementary material for: Structure of Organoboron Dyes and Multiphoton Absorption: Insights from Theory
Source: J Phys Chem Lett. 2025 Sep 9;16(37):9693–700. doi: 10.1021/acs.jpclett.5c02066 (PMC12451736; doi:10.1021/acs.jpclett.5c02066)
Supplement: Supplementary file 2 [file jz5c02066_si_002.zip › SI/169.xyz]

C  -1.67921400  0.89512200   -0.00650300
N  -2.80627600  1.67284000   -0.02183700
C  -2.82666600  3.12452400   -0.03768500
C  -3.91348000  0.82665100   -0.01916100
C  -5.28199700  1.09199900   -0.03031800
C  -6.14140700  -0.01087100  -0.02341000
C  -5.64388500  -1.32647600  -0.00596700
C  -4.27181100  -1.58888800  0.00515800
C  -3.41189700  -0.49128800  -0.00168000
H  -1.79431000  3.47548400   -0.03535600
H  -3.33486200  3.48685300   -0.93800000
H  -3.34544300  3.50620800   0.84848500
H  -5.66785100  2.10706400   -0.04376700
H  -7.21525200  0.15390100   -0.03167100
H  -6.34260800  -2.15834600  -0.00102700
H  -3.88123000  -2.60082200  0.01865400
N  -2.02401200  -0.41023400  0.00574600
N  -0.43879000  1.39725800   -0.00433500
C  0.55361200   0.50527500   0.01212300
O  0.37847400   -0.79758000  0.02611600
B  -0.92845800  -1.52221900  0.02450500
F  -1.03929500  -2.28590800  1.17955200
F  -1.02344600  -2.30891200  -1.11656700
C  1.90930500   0.99374000   0.01519000
C  2.99421100   0.16610500   0.03281200
C  4.35929100   0.58572500   0.02937200
C  5.37633300   -0.33347100  0.04833600
H  2.01853800   2.07416100   0.00282100
H  2.80129800   -0.90632800  0.04816900
H  4.57140800   1.65170000   0.00880300
H  5.12017000   -1.39138800  0.03769500
N  6.71346300   -0.09079200  0.10602600
C  7.21190900   1.27475800   0.06778800
C  7.66056900   -1.15131400  -0.21046800
H  6.68698700   1.88747100   0.80770500
H  7.07948100   1.73288400   -0.92484700
H  8.27678500   1.27447100   0.31393200
H  7.98900200   -1.10667600  -1.26041800
H  7.19421700   -2.12431400  -0.03581200
H  8.54289900   -1.07025200  0.43359400
