# Supplementary material for: Structure of Organoboron Dyes and Multiphoton Absorption: Insights from Theory
Source: J Phys Chem Lett. 2025 Sep 9;16(37):9693–700. doi: 10.1021/acs.jpclett.5c02066 (PMC12451736; doi:10.1021/acs.jpclett.5c02066)
Supplement: Supplementary file 2 [file jz5c02066_si_002.zip › SI/247.xyz]

C  2.19809400   -0.56011900  -0.00012600
S  2.74189300   -2.23757600  0.00005000
C  4.41594500   -1.70911200  0.00067000
C  5.57244000   -2.49160000  0.00105900
C  6.80706600   -1.84395600  0.00148100
C  6.87744700   -0.44125200  0.00150900
C  5.72549200   0.34162300   0.00112500
C  4.48197100   -0.30299000  0.00070700
H  5.51070800   -3.57597400  0.00102400
H  7.72043000   -2.43212100  0.00178300
H  7.84774700   0.04714800   0.00183300
H  5.78315800   1.42309700   0.00115400
N  3.22020000   0.31593300   0.00026900
N  0.88883400   -0.35616000  -0.00059700
C  0.33396500   0.85393000   -0.00061600
S  1.17783200   2.37049900   -0.00018800
B  3.08673900   1.88153000   0.00004000
F  3.67629600   2.39509900   1.14643300
F  3.67659100   2.39474100   -1.14635900
C  -1.11087300  0.95506100   -0.00136000
C  -1.93156100  -0.13173300  -0.00172200
H  -1.51347200  1.96363400   -0.00165700
H  -1.44722700  -1.10655800  -0.00153200
C  -3.37824900  -0.14493400  -0.00244800
C  -4.18179700  1.01804800   -0.00186300
C  -5.56384700  0.95261500   -0.00254900
C  -6.24200100  -0.29809400  -0.00472500
C  -5.44121700  -1.46949700  -0.00375100
C  -4.05756600  -1.38246700  -0.00310200
H  -3.71448300  1.99868500   -0.00036000
H  -6.12659600  1.87858000   -0.00136800
H  -5.90201300  -2.45010900  -0.00333200
H  -3.47563500  -2.30168600  -0.00260200
N  -7.61591000  -0.36590000  -0.00814900
C  -8.41203400  0.85317800   0.00970200
C  -8.28390400  -1.65926100  0.00580200
H  -8.21279800  1.47950000   -0.87065500
H  -8.21862300  1.45279300   0.91031300
H  -9.47039300  0.58884800   0.00137400
H  -8.03158900  -2.23775300  0.90581300
H  -8.01888600  -2.26014200  -0.87503900
H  -9.36372600  -1.50465200  -0.00482800
