# Supplementary material for: Structure of Organoboron Dyes and Multiphoton Absorption: Insights from Theory
Source: J Phys Chem Lett. 2025 Sep 9;16(37):9693–700. doi: 10.1021/acs.jpclett.5c02066 (PMC12451736; doi:10.1021/acs.jpclett.5c02066)
Supplement: Supplementary file 2 [file jz5c02066_si_002.zip › SI/287.xyz]

C  0.21063200   -0.75943300  -0.10614900
S  1.26275900   -2.17382200  -0.15810500
C  2.67832800   -1.12972700  -0.03784700
C  4.02241100   -1.50246000  -0.01685400
C  4.94997100   -0.47386900  0.08065900
C  4.59266500   0.87283500   0.15494700
C  3.24570500   1.22968900   0.13336000
C  2.28152700   0.21901100   0.03656100
H  4.34845000   -2.53544300  -0.07318300
H  5.37002400   1.62602600   0.22913800
H  2.94213900   2.26831400   0.19257400
F  6.27077700   -0.79866000  0.10453600
N  0.89689400   0.38943500   -0.00269900
C  -1.18424200  -0.82147900  -0.16313000
H  -1.67221900  -1.77903900  -0.28406900
C  -1.92018100  0.36498800   -0.06136100
O  -1.30750100  1.52698000   0.04322300
B  0.15078300   1.78357100   -0.02087100
F  0.53823500   2.52299000   1.08907400
F  0.46389800   2.44198900   -1.20522300
C  -3.35867700  0.46463300   -0.04833600
C  -4.20627300  -0.60551800  0.02213000
H  -3.73635900  1.48078200   -0.06878600
H  -3.80299700  -1.61035800  0.12217000
N  -5.56223300  -0.57159800  -0.03200500
C  -6.26235000  0.70114100   -0.12898900
C  -6.34265300  -1.72804700  0.38858100
H  -5.83166500  1.30519000   -0.93357600
H  -6.20340200  1.27249900   0.80960100
H  -7.31362200  0.51327500   -0.36044900
H  -6.69279600  -1.62697200  1.42685700
H  -5.73061900  -2.63094700  0.31676200
H  -7.21499900  -1.84819200  -0.26277400
