# Supplementary material for: Structure of Organoboron Dyes and Multiphoton Absorption: Insights from Theory
Source: J Phys Chem Lett. 2025 Sep 9;16(37):9693–700. doi: 10.1021/acs.jpclett.5c02066 (PMC12451736; doi:10.1021/acs.jpclett.5c02066)
Supplement: Supplementary file 2 [file jz5c02066_si_002.zip › SI/445.xyz]

C  -3.24177900  1.18327400   -0.00974000
O  -3.60576000  2.48699000   -0.03150800
C  -4.98492200  2.52072100   -0.05628400
C  -5.44817500  1.25663600   -0.04836400
H  -5.44438400  3.49483400   -0.07769600
H  -6.45459200  0.86795400   -0.06140200
N  -4.33889300  0.41121500   -0.01890700
N  -1.95536500  0.88859300   0.00837500
C  -1.53844300  -0.37437100  -0.03755700
S  -2.53919400  -1.80041300  -0.11727100
B  -4.39697200  -1.14612100  0.06723400
F  -4.90592400  -1.52190100  1.30035700
F  -5.16541000  -1.63813300  -0.97474700
C  -0.11298100  -0.63475600  -0.04227100
C  0.81961500   0.35659500   -0.00926800
H  0.17678600   -1.68072400  -0.07166300
H  0.44324000   1.37771700   0.01928900
C  2.25982100   0.21412100   -0.00589900
C  2.93376000   -1.02782100  -0.03641700
C  4.31503500   -1.11122300  -0.03168500
C  5.12336600   0.05888600   0.00442300
C  4.45286800   1.30887400   0.03558600
C  3.06770500   1.37100700   0.03023000
H  2.36390300   -1.95226300  -0.06406800
H  4.77521000   -2.09194000  -0.05579500
H  5.01605900   2.23404200   0.06438700
H  2.58767300   2.34698800   0.05502300
N  6.49691300   -0.02103900  0.00889800
C  7.15775900   -1.31805700  -0.01761100
C  7.29937300   1.19260400   0.05066400
H  6.90138100   -1.88565800  -0.92292700
H  6.89256200   -1.92732700  0.85773400
H  8.23838200   -1.16865200  -0.00898400
H  7.10196100   1.77869600   0.95926600
H  7.10878100   1.83437100   -0.82083900
H  8.35651100   0.92323500   0.04599900
