# Supplementary material for: Structure of Organoboron Dyes and Multiphoton Absorption: Insights from Theory
Source: J Phys Chem Lett. 2025 Sep 9;16(37):9693–700. doi: 10.1021/acs.jpclett.5c02066 (PMC12451736; doi:10.1021/acs.jpclett.5c02066)
Supplement: Supplementary file 2 [file jz5c02066_si_002.zip › SI/498.xyz]

C  -1.08156900  0.79294000   -0.02023200
C  -1.44685900  2.17993000   -0.03923500
C  -2.75551900  2.55116800   -0.03672500
C  -3.78488400  1.56246100   -0.01499000
C  -5.15627000  1.90946800   -0.01158500
C  -6.13141100  0.93171300   0.00960600
C  -5.74746800  -0.42482600  0.02797600
C  -4.41408800  -0.79719600  0.02517500
C  -3.40197200  0.19082000   0.00354600
H  -0.63362000  2.89599400   -0.05541100
H  -3.03438000  3.60250200   -0.05117600
H  -5.42536700  2.96321400   -0.02604700
H  -7.18347300  1.20249600   0.01212800
H  -6.50953600  -1.19938100  0.04470400
H  -4.14703100  -1.84440100  0.03950300
N  -2.05122200  -0.15976000  0.00030200
N  0.24119700   0.51970600   -0.02400500
C  0.65344500   -0.74078000  -0.00784100
O  -0.15206200  -1.77760600  0.01212600
B  -1.62317500  -1.69698100  0.02125600
F  -2.10445200  -2.28663300  1.18543600
F  -2.12053500  -2.32278800  -1.11693000
C  2.05984000   -1.06390100  -0.01189800
C  3.04371500   -0.11924000  -0.03271400
C  4.44590200   -0.38875900  -0.03074600
C  5.36119500   0.63173600   -0.05192500
H  2.29639300   -2.12437400  0.00238200
H  2.72938300   0.92415400   -0.04949100
H  4.76954500   -1.42622000  -0.00952500
H  4.99694700   1.65757900   -0.04124400
N  6.71622100   0.52898200   -0.11196200
C  7.35351400   -0.77815300  -0.07517100
C  7.54884500   1.68101400   0.20584200
H  6.89460100   -1.44113900  -0.81545700
H  7.26955200   -1.24815100  0.91702200
H  8.41244800   -0.66714100  -0.32167700
H  7.87825700   1.67076300   1.25641800
H  6.98558400   2.60114300   0.02958900
H  8.43608400   1.69064500   -0.43641700
