# Supplementary material for: Structure of Organoboron Dyes and Multiphoton Absorption: Insights from Theory
Source: J Phys Chem Lett. 2025 Sep 9;16(37):9693–700. doi: 10.1021/acs.jpclett.5c02066 (PMC12451736; doi:10.1021/acs.jpclett.5c02066)
Supplement: Supplementary file 2 [file jz5c02066_si_002.zip › SI/118.xyz]

C  -3.72583100  0.03051700   0.00174600
C  -4.25511400  1.37871500   0.00229200
C  -3.39520600  2.50104300   0.00384000
C  -3.91956800  3.78042100   0.00438200
C  -5.31883500  3.97561900   0.00322700
C  -6.17698700  2.89198400   0.00158200
C  -5.66612900  1.57093200   0.00112300
C  -6.51011500  0.41781800   -0.00062000
C  -5.94933900  -0.82229800  -0.00065800
H  -2.32494200  2.33071700   0.00466700
H  -3.25498300  4.64004800   0.00567700
H  -5.72175600  4.98521500   0.00362200
H  -7.25406700  3.04009500   0.00066300
H  -7.58987000  0.52667900   -0.00170100
H  -6.53490500  -1.73382100  -0.00181900
N  -4.58820900  -1.01319600  0.00068000
N  -2.38545700  -0.14169200  0.00161500
C  -1.88046300  -1.36577600  -0.00573100
O  -2.59013100  -2.47165100  -0.01074200
B  -4.06547800  -2.51024600  0.00771500
F  -4.51363300  -3.12746800  1.16800200
F  -4.54129400  -3.14911600  -1.12914300
C  -0.44627300  -1.57752000  -0.01168800
C  0.46704200   -0.56907600  -0.00970900
C  1.88793900   -0.76088300  -0.01473400
C  2.76838600   0.27926800   -0.01183300
H  -0.13294300  -2.61815500  -0.01759400
H  0.09585400   0.45474700   -0.00366300
H  2.24870300   -1.78848500  -0.02111400
H  2.34524000   1.28526100   -0.00614100
C  4.21832200   0.22708100   -0.01590000
C  4.96481800   -0.97186000  -0.01786100
C  6.34999600   -0.97368600  -0.02110900
C  7.08873700   0.24048700   -0.02770000
C  6.34529600   1.44763100   -0.01648100
C  4.95768300   1.42820900   -0.01350900
H  4.45141800   -1.92929000  -0.01369200
H  6.86557900   -1.92677800  -0.01784600
H  6.85195800   2.40540000   -0.00973100
H  4.42358800   2.37635500   -0.00642900
N  8.46777200   0.24181800   -0.04718900
C  9.20102000   -1.01170400  0.04793800
C  9.19456400   1.49856700   0.04862000
H  8.94920100   -1.68482000  -0.78165800
H  9.00066800   -1.53943500  0.99280300
H  10.27098100  -0.80429600  -0.00560100
H  8.99132600   2.02436700   0.99409400
H  8.93766400   2.17104000   -0.78010000
H  10.26567000  1.29740200   -0.00583300
