# Supplementary material for: Structure of Organoboron Dyes and Multiphoton Absorption: Insights from Theory
Source: J Phys Chem Lett. 2025 Sep 9;16(37):9693–700. doi: 10.1021/acs.jpclett.5c02066 (PMC12451736; doi:10.1021/acs.jpclett.5c02066)
Supplement: Supplementary file 2 [file jz5c02066_si_002.zip › SI/490.xyz]

C  2.73343400   1.36460800   -0.00382200
C  3.62723400   2.48500800   -0.00411700
C  4.97477000   2.29674100   0.00001700
C  5.51457200   0.97618900   0.00473800
C  6.90953300   0.74217200   0.00919400
C  7.40910400   -0.54517500  0.01378400
C  6.51040900   -1.63161400  0.01397100
C  5.14009500   -1.43627900  0.00965500
C  4.60809300   -0.12458200  0.00492900
H  3.19344600   3.47968800   -0.00774900
H  5.65486100   3.14557300   -0.00022400
H  7.57941200   1.59907600   0.00893700
H  8.48105500   -0.72115300  0.01720800
H  6.89554400   -2.64780800  0.01757000
H  4.47624000   -2.28854900  0.00991400
N  3.23179300   0.09889600   0.00055600
C  1.33462700   1.59106600   -0.00819400
H  0.97971000   2.61466100   -0.01162100
C  0.42209100   0.55071500   -0.00843600
O  0.82878800   -0.70194800  -0.00450400
B  2.22641700   -1.15528900  0.00068100
F  2.46159800   -1.90688400  -1.14841100
F  2.45486300   -1.90122100  1.15483600
C  -1.00658200  0.78532700   -0.01301600
C  -1.91757400  -0.22159000  -0.01432400
H  -1.31103600  1.82860600   -0.01590900
H  -1.52096700  -1.23551600  -0.01273200
C  -3.36524600  -0.11322400  -0.01856300
C  -4.06855800  1.11061300   -0.01225900
C  -5.45319200  1.16152400   -0.01597200
C  -6.23328200  -0.02627300  -0.03202100
C  -5.53279100  -1.25842700  -0.02825600
C  -4.14518000  -1.28794200  -0.02455000
H  -3.52121700  2.04931100   -0.00053300
H  -5.93559400  2.13186900   -0.00575100
H  -6.07235900  -2.19804700  -0.02801700
H  -3.64274500  -2.25287700  -0.02344600
N  -7.61255600  0.02044500   -0.05442200
C  -8.30105000  1.29652400   0.06623200
C  -8.38155900  -1.21061200  0.04732300
H  -8.02448900  1.97667300   -0.74951800
H  -8.08396900  1.79866700   1.02169300
H  -9.37766300  1.12826300   0.00694100
H  -8.19769000  -1.73897500  0.99551300
H  -8.14623600  -1.89495200  -0.77772400
H  -9.44520700  -0.97355200  -0.01056500
