# Supplementary material for: Structure of Organoboron Dyes and Multiphoton Absorption: Insights from Theory
Source: J Phys Chem Lett. 2025 Sep 9;16(37):9693–700. doi: 10.1021/acs.jpclett.5c02066 (PMC12451736; doi:10.1021/acs.jpclett.5c02066)
Supplement: Supplementary file 2 [file jz5c02066_si_002.zip › SI/501.xyz]

C  2.62401700   1.28435500   -0.00324100
C  3.44742200   2.45561700   -0.00386800
C  4.80442100   2.34515100   -0.00075600
C  5.42145100   1.05932600   0.00324900
C  6.82804600   0.90357200   0.00667300
C  7.39780100   -0.35389000  0.01058300
C  6.56312100   -1.49093300  0.01115400
C  5.18427800   -1.37309500  0.00784600
C  4.58277100   -0.09251600  0.00380500
H  2.93460400   3.41020900   -0.00693100
H  5.43340900   3.23250500   -0.00125800
H  7.44943800   1.79610000   0.00616200
H  8.47798100   -0.46914100  0.01321000
H  7.00613900   -2.48317600  0.01424700
H  4.56736900   -2.26051900  0.00836300
N  3.19551700   0.05287300   0.00043200
N  1.28389900   1.49271000   -0.00649800
C  0.46121000   0.45699900   -0.00649100
O  0.84955700   -0.79612500  -0.00342600
B  2.25426200   -1.23843500  0.00090400
F  2.50283800   -1.98037300  -1.14802600
F  2.49733300   -1.97544400  1.15420300
C  -0.96348400  0.71622700   -0.01011300
C  -1.88999000  -0.27665400  -0.01098300
H  -1.22946300  1.76782600   -0.01242500
H  -1.51277400  -1.29818800  -0.00954400
C  -3.33386000  -0.14224000  -0.01430700
C  -4.01176000  1.09645500   -0.01032300
C  -5.39427100  1.17434400   -0.01324000
C  -6.19765200  0.00118200   -0.02498800
C  -5.52211900  -1.24560400  -0.02091200
C  -4.13593300  -1.30228200  -0.01801500
H  -3.44429000  2.02288900   -0.00198500
H  -5.85798200  2.15371800   -0.00589400
H  -6.08081000  -2.17392400  -0.01970400
H  -3.65215600  -2.27674200  -0.01629500
N  -7.57376800  0.07538900   -0.04255900
C  -8.23813300  1.36705100   0.05085500
C  -8.36917300  -1.14085000  0.03700600
H  -7.95415200  2.02344400   -0.78191200
H  -8.00520300  1.88547700   0.99313700
H  -9.31790900  1.21740200   0.00320600
H  -8.19275500  -1.68989600  0.97422700
H  -8.15173600  -1.81470500  -0.80181800
H  -9.42754800  -0.87983900  -0.01072600
