# Supplementary material for: Structure of Organoboron Dyes and Multiphoton Absorption: Insights from Theory
Source: J Phys Chem Lett. 2025 Sep 9;16(37):9693–700. doi: 10.1021/acs.jpclett.5c02066 (PMC12451736; doi:10.1021/acs.jpclett.5c02066)
Supplement: Supplementary file 2 [file jz5c02066_si_002.zip › SI/496.xyz]

C  -0.32538500  0.90905200   -0.02169400
C  -0.83624700  2.25002600   -0.03470700
C  -2.17649000  2.48082100   -0.02940800
C  -3.09618900  1.38894000   -0.01102400
C  -4.49629100  1.58963900   -0.00562100
C  -5.36321300  0.51450800   0.01196200
C  -4.83824600  -0.79373100  0.02456000
C  -3.47278600  -1.02340300  0.01975400
C  -2.57052100  0.06562900   0.00189200
H  -0.10410900  3.04890900   -0.04929500
H  -2.56454900  3.49699800   -0.03940000
H  -4.87486000  2.60925800   -0.01571400
H  -6.43792500  0.67297700   0.01600100
H  -5.51415600  -1.64457800  0.03832100
H  -3.09733900  -2.03687300  0.02961400
N  -1.18985100  -0.14050900  -0.00311400
N  1.01746300   0.77687600   -0.02995000
C  1.56220200   -0.43525800  -0.01542700
O  0.86912100   -1.54970100  0.00675600
B  -0.60324700  -1.62277200  0.01367700
F  -1.01953300  -2.26494300  1.17526000
F  -1.02922300  -2.29491400  -1.12730600
C  2.98915300   -0.60960400  -0.01925600
C  3.83594600   0.46619800   -0.02663200
H  3.34112600   -1.63409600  -0.00746100
H  3.39623600   1.45964400   -0.00649800
N  5.18647800   0.43504300   -0.07263400
C  5.89957000   -0.83463400  -0.06824500
C  5.96813600   1.64456600   0.14682600
H  5.48693100   -1.50173300  -0.83216700
H  5.82908300   -1.33448200  0.90879800
H  6.95293500   -0.65529800  -0.29640000
H  6.42052700   1.65402300   1.14915600
H  5.32207800   2.52022500   0.05026900
H  6.76963200   1.71883900   -0.59722700
