# Supplementary material for: Structure of Organoboron Dyes and Multiphoton Absorption: Insights from Theory
Source: J Phys Chem Lett. 2025 Sep 9;16(37):9693–700. doi: 10.1021/acs.jpclett.5c02066 (PMC12451736; doi:10.1021/acs.jpclett.5c02066)
Supplement: Supplementary file 2 [file jz5c02066_si_002.zip › SI/386.xyz]

C  -0.33733900  -0.69982200  -0.07248500
S  0.76156900   -2.07717900  -0.10985100
C  2.14068400   -0.97881000  -0.03663300
C  3.49028300   -1.29935500  -0.02747900
C  4.39358800   -0.23553300  0.03247900
C  3.97779600   1.10264600   0.08103600
C  2.62312900   1.41018300   0.07142500
C  1.69402800   0.36066700   0.01262800
H  3.85160000   -2.31992600  -0.06483300
H  4.72394500   1.88650700   0.12593500
H  2.28235600   2.43795200   0.10994800
N  5.82713900   -0.53872900  0.04440500
O  6.61718100   0.40683300   0.09647100
O  6.16585000   -1.72560400  0.00166000
N  0.31441700   0.48113600   -0.00751400
C  -1.72374200  -0.80588300  -0.10472800
H  -2.18159800  -1.78272700  -0.18057000
C  -2.50336800  0.36260800   -0.04068500
O  -1.92985000  1.54432500   0.02154000
B  -0.47934500  1.85232900   -0.01205700
F  -0.13387600  2.57681100   1.11910100
F  -0.17222800  2.54064600   -1.17763100
C  -3.93972600  0.41122400   -0.03035500
C  -4.75188700  -0.69109500  0.01676400
H  -4.35359100  1.41320300   -0.03936800
H  -4.31562200  -1.68411700  0.08867400
N  -6.10362600  -0.69721600  -0.02565900
C  -6.84847400  0.55334000   -0.09614700
C  -6.85512000  -1.90717900  0.28483800
H  -6.45707400  1.18027100   -0.90368400
H  -6.78607300  1.11450100   0.84726700
H  -7.89746300  0.33205600   -0.30509500
H  -7.28560200  -1.86360900  1.29549400
H  -6.19501900  -2.77609700  0.22681300
H  -7.66937700  -2.04061400  -0.43584700
