# Supplementary material for: Structure of Organoboron Dyes and Multiphoton Absorption: Insights from Theory
Source: J Phys Chem Lett. 2025 Sep 9;16(37):9693–700. doi: 10.1021/acs.jpclett.5c02066 (PMC12451736; doi:10.1021/acs.jpclett.5c02066)
Supplement: Supplementary file 2 [file jz5c02066_si_002.zip › SI/327.xyz]

C  3.24627300    0.70529100   -0.00154300
C  4.32698400    1.69478600   -0.00177800
C  4.05700300    3.08421100   -0.00698300
C  5.07809600    4.01765100   -0.00744800
C  6.41442000    3.58526100   -0.00275100
C  6.70266500    2.23200600   0.00222100
C  5.67593500    1.25910900   0.00283800
C  5.95245500    -0.17021300  0.00790700
C  7.26793000    -0.68557500  0.01375700
C  7.51345800    -2.04703400  0.01852700
C  6.43041900    -2.93977700  0.01756300
C  5.12900700    -2.46895300  0.01191000
C  4.86278700    -1.07937000  0.00698600
H  3.03633900    3.44402800   -0.01103800
H  4.84315300    5.07829700   -0.01158700
H  7.22391200    4.31049700   -0.00316400
H  7.74107100    1.92265700   0.00553800
H  8.11160600    -0.00504500  0.01469900
H  8.53502900    -2.41694200  0.02303300
H  6.60519600    -4.01219400  0.02134800
H  4.31345100    -3.17533800  0.01140400
N  3.53539900    -0.61684600  0.00175000
C  1.89258600    1.12285100   -0.00488200
H  1.65285800    2.17419400   -0.00593800
C  0.83130900    0.23185700   -0.00719200
O  1.03340900    -1.06551600  -0.00659600
B  2.35187700    -1.70963300  0.00087500
F  2.46929900    -2.48645100  -1.14951100
F  2.46077600    -2.47844700  1.15756000
C  -0.54074800   0.68741200   -0.01086700
C  -1.60955800   -0.15698700  -0.01417700
C  -2.98099700   0.26238400   -0.01736100
C  -4.01846100   -0.62086000  -0.02133500
H  -0.69283600   1.76472000   -0.01085000
H  -1.41064500   -1.22776900  -0.01437900
H  -3.17234100   1.33510200   -0.01670300
H  -3.76325500   -1.68171400  -0.02347600
C  -5.44166500   -0.33417400  -0.02389500
C  -5.98596600   0.96858600   -0.01175300
C  -7.35332900   1.19355800   -0.01322900
C  -8.27774800   0.11483300   -0.03329300
C  -7.73794000   -1.19556500  -0.03476200
C  -6.36502300   -1.40011600  -0.03317300
H  -5.32522500   1.83101900   0.00313200
H  -7.70854400   2.21728800   0.00166700
H  -8.39153000   -2.05981200  -0.03662900
H  -5.99042600   -2.42178600  -0.03597600
N  -9.64073500   0.33576600   -0.05518000
C  -10.16124500  1.68697400   0.08798400
C  -10.55824600  -0.78831100  0.05222100
H  -9.80124300   2.33900500   -0.71791200
H  -9.88126500   2.14255000   1.05056100
H  -11.25056900  1.65795600   0.02867100
H  -10.44438600  -1.33075300  1.00375600
H  -10.40908900  -1.50098600  -0.76868400
H  -11.58364100  -0.42005400  -0.01045200
