# Supplementary material for: Structure of Organoboron Dyes and Multiphoton Absorption: Insights from Theory
Source: J Phys Chem Lett. 2025 Sep 9;16(37):9693–700. doi: 10.1021/acs.jpclett.5c02066 (PMC12451736; doi:10.1021/acs.jpclett.5c02066)
Supplement: Supplementary file 2 [file jz5c02066_si_002.zip › SI/328.xyz]

C  -3.07559600  0.52207100   -0.02781300
C  -3.95159300  1.69555200   -0.06391900
C  -3.42789500  3.00941000   -0.12784700
C  -4.25706600  4.11604400   -0.16093400
C  -5.65048300  3.94129800   -0.13176400
C  -6.18585300  2.66709600   -0.07223900
C  -5.35857900  1.52029000   -0.03774000
C  -5.89760000  0.16984500   0.02157900
C  -7.28610200  -0.09050800  0.05534000
C  -7.77984500  -1.38140300  0.11099400
C  -6.88231600  -2.46035800  0.13477600
C  -5.51627300  -2.24097600  0.10302100
C  -4.99768100  -0.92627900  0.04587400
H  -2.35863800  3.17352100   -0.15504500
H  -3.82874900  5.11311500   -0.21032100
H  -6.31041000  4.80441000   -0.15741600
H  -7.26355800  2.55734500   -0.05306100
H  -7.98853500  0.73476600   0.03814400
H  -8.85218000  -1.55414000  0.13623500
H  -7.25384900  -3.48039500  0.17890600
H  -4.84640400  -3.08662200  0.12274900
N  -3.60660300  -0.71880100  0.01850600
C  -1.66380600  0.68351000   -0.03932600
H  -1.25316100  1.67767500   -0.04443500
C  -0.78920800  -0.38382300  -0.02457900
O  -1.23482700  -1.61597100  0.00835900
B  -2.64953900  -2.00970600  0.05738600
F  -2.87561200  -2.69344300  1.24861500
F  -2.92009300  -2.79936000  -1.05573700
C  0.68001600   -0.25548600  -0.03658600
C  1.47442200   -1.40252300  0.14631700
C  2.86221100   -1.31732300  0.15133100
C  3.52504400   -0.08854300  -0.03572800
C  2.72266500   1.05510300   -0.22755900
C  1.33541500   0.97579000   -0.22571400
H  0.98771900   -2.35931500  0.29982300
H  3.44323100   -2.21755800  0.33071700
H  3.19515200   2.01563200   -0.41301400
H  0.76614400   1.88335200   -0.40152000
C  5.00101400   0.00057600   -0.03531100
C  5.80426100   -1.03916900  -0.53704000
C  7.19268400   -0.96430600  -0.54157300
C  7.86694000   0.17476400   -0.03824300
C  7.06154500   1.21587800   0.48403300
C  5.67379800   1.12564000   0.47381700
H  5.33521500   -1.92363000  -0.96029500
H  7.75155100   -1.79711500  -0.95196600
H  7.51671000   2.10067200   0.91331800
H  5.10211800   1.94178100   0.90845500
N  9.25092200   0.26974600   -0.06537300
C  10.04131600  -0.90765100  -0.39112500
C  9.90657500   1.36108000   0.63808700
H  9.80762000   -1.27217800  -1.39845900
H  11.09998500  -0.64127500  -0.37603800
H  9.88188800   -1.73484800  0.31986600
H  9.71961700   1.33983700   1.72456300
H  10.98394700  1.29438100   0.47406900
H  9.57394800   2.33189900   0.25231500
