# Supplementary material for: Structure of Organoboron Dyes and Multiphoton Absorption: Insights from Theory
Source: J Phys Chem Lett. 2025 Sep 9;16(37):9693–700. doi: 10.1021/acs.jpclett.5c02066 (PMC12451736; doi:10.1021/acs.jpclett.5c02066)
Supplement: Supplementary file 2 [file jz5c02066_si_002.zip › SI/384.xyz]

C  -5.30338100  0.91444600   0.08161200
N  -6.02184000  2.07616400   0.11192100
C  -5.45264100  3.41580900   0.15681900
C  -7.36930800  1.76018400   0.03338500
C  -7.45881700  0.40255200   -0.02924900
H  -4.41730500  3.33520900   0.48779400
H  -5.48153900  3.88143900   -0.83412600
H  -6.01957600  4.02680400   0.86429700
H  -8.13215500  2.52355600   0.03203700
H  -8.32082800  -0.24348300  -0.08895100
N  -6.17661600  -0.11442100  0.00134900
N  -3.95991200  0.90693800   0.12523000
C  -3.26045100  -0.18864700  -0.09094800
S  -3.91531200  -1.76877500  -0.45978300
B  -5.80333100  -1.62349400  0.10060800
F  -5.94455900  -2.05226900  1.41295200
F  -6.59010900  -2.35675700  -0.77211300
C  -1.78750400  -0.05395300  -0.08359200
C  -0.93102800  -1.16717400  0.03913000
C  0.44851800   -1.01603100  0.04235600
C  1.05033000   0.25550700   -0.08022900
C  0.18480900   1.36549300   -0.19870600
C  -1.19547900  1.21894300   -0.19713800
H  -1.35461600  -2.15963800  0.15185200
H  1.06634000   -1.90230700  0.15100900
H  0.61438400   2.36022900   -0.29799500
H  -1.83611100  2.08831600   -0.29443100
C  2.49362200   0.48052700   -0.08789900
C  3.46212000   -0.46349100  -0.00635900
H  3.16224800   -1.50826400  0.07060900
H  2.78503200   1.52678500   -0.17118400
C  4.90636300   -0.25944200  -0.01120200
C  5.76282600   -1.37484100  0.06934100
C  7.14734100   -1.25467300  0.07041800
C  7.76687900   0.01508100   -0.01950400
C  6.90960400   1.14455700   -0.08635300
C  5.52970400   1.00352400   -0.08556800
H  5.32791900   -2.37024500  0.13746500
H  7.74518800   -2.15560500  0.14162200
H  7.32499800   2.14412800   -0.13911900
H  4.92471600   1.90452300   -0.13911700
N  9.14499700   0.15107000   -0.04909000
C  9.98563400   -1.00879200  0.20426600
C  9.74130400   1.47387300   0.05686100
H  9.79395600   -1.80091200  -0.52951500
H  11.03345700  -0.71782500  0.10896100
H  9.83310100   -1.42878400  1.21177200
H  9.41480900   2.12076000   -0.76631300
H  9.49350600   1.97403500   1.00713200
H  10.82706100  1.38140900   -0.00834100
