# Supplementary material for: Structure of Organoboron Dyes and Multiphoton Absorption: Insights from Theory
Source: J Phys Chem Lett. 2025 Sep 9;16(37):9693–700. doi: 10.1021/acs.jpclett.5c02066 (PMC12451736; doi:10.1021/acs.jpclett.5c02066)
Supplement: Supplementary file 2 [file jz5c02066_si_002.zip › SI/273.xyz]

C  2.15806200    -0.62468700  -0.06856800
S  3.21351400    -2.02237500  -0.20962500
C  4.61768100    -0.96641300  -0.09740800
C  5.96703600    -1.31602000  -0.12955200
C  6.90874100    -0.29295900  -0.02155600
C  6.50965000    1.05011700   0.11533000
C  5.16506200    1.39678900   0.14719800
C  4.21282300    0.37542200   0.03950600
H  6.27877800    -2.34905700  -0.23478200
H  7.26384500    1.82654400   0.19750000
H  4.85121300    2.42895900   0.25267400
C  8.38121200    -0.60531000  -0.05169200
F  9.01022000    -0.18410100  1.07723900
F  9.00746100    0.01213700   -1.08832800
F  8.63101500    -1.93119700  -0.17243200
N  2.82952100    0.52923300   0.05180000
N  0.83541800    -0.77575500  -0.08728400
C  0.09716000    0.32740800   0.02399300
O  0.59136300    1.52912400   0.14835300
B  2.03919900    1.89087600   0.18881700
F  2.34006500    2.47708800   1.40399400
F  2.34549900    2.71006300   -0.88168700
C  -1.36174200   0.21919800   0.00967400
C  -2.16486200   1.36916400   0.12857500
C  -3.54906800   1.26354500   0.11702400
C  -4.19082200   0.01332700   -0.01744400
C  -3.37212900   -1.13099600  -0.13787200
C  -1.98770800   -1.03488200  -0.12274300
H  -1.69203300   2.33879700   0.24244700
H  -4.14657400   2.16145500   0.24359600
H  -3.83158300   -2.10553600  -0.27448400
H  -1.37390800   -1.92318800  -0.22580100
C  -5.66310500   -0.09437000  -0.03148000
C  -6.47444200   0.92335800   -0.56691500
C  -7.86057200   0.82962500   -0.58706200
C  -8.52595000   -0.30622700  -0.06242400
C  -7.71290600   -1.32520500  0.49325100
C  -6.32754100   -1.21736100  0.49579100
H  -6.01309100   1.80328500   -1.00735700
H  -8.42590600   1.64354100   -1.02544000
H  -8.16221400   -2.20525500  0.93805000
H  -5.75139900   -2.01597700  0.95572300
N  -9.90464300   -0.41778600  -0.09807300
C  -10.70993000  0.72594000   -0.49903300
C  -10.55683800  -1.52223700  0.58843900
H  -10.47234400  1.03714300   -1.52372700
H  -11.76445700  0.44525600   -0.47604800
H  -10.56873700  1.59304900   0.16567200
H  -10.38017400  -1.50637000  1.67600000
H  -11.63305500  -1.46385900  0.41581200
H  -10.21077800  -2.48728800  0.19885800
