# Supplementary material for: Structure of Organoboron Dyes and Multiphoton Absorption: Insights from Theory
Source: J Phys Chem Lett. 2025 Sep 9;16(37):9693–700. doi: 10.1021/acs.jpclett.5c02066 (PMC12451736; doi:10.1021/acs.jpclett.5c02066)
Supplement: Supplementary file 2 [file jz5c02066_si_002.zip › SI/127.xyz]

C  -2.70983500  0.10294400   0.03022600
C  -3.18737700  1.47427400   -0.01776900
C  -2.28445500  2.56337700   0.01414100
C  -2.75196300  3.86323100   -0.03749400
C  -4.13838100  4.11926900   -0.12754000
C  -5.03891100  3.07204600   -0.16248000
C  -4.58473500  1.73144200   -0.10752600
C  -5.47442800  0.61688300   -0.14074900
C  -4.97182300  -0.64522900  -0.06834900
H  -1.22463200  2.35154100   0.08355900
H  -2.05086000  4.69291500   -0.00848000
H  -4.49659500  5.14472600   -0.16855200
H  -6.10704400  3.26284800   -0.23131600
H  -6.54668300  0.76887700   -0.21288700
H  -5.60074300  -1.52594400  -0.07669600
N  -3.62162800  -0.90644400  0.02151000
N  -1.37450200  -0.07811100  0.07048300
C  -0.74341400  -1.21038400  -0.18495900
S  -1.49971800  -2.74402300  -0.54803600
B  -3.22223900  -2.41542900  0.29587400
F  -3.12755300  -2.58602200  1.67021500
F  -4.16853300  -3.25427500  -0.27313700
C  0.70926500   -1.21975400  -0.22560500
C  1.47449500   -0.11539200  -0.01563600
H  1.16436700   -2.18571300  -0.42376500
H  0.94461200   0.81459000   0.18136300
C  2.92088100   -0.02870800  -0.01428300
C  3.78023300   -1.12882100  -0.23295400
C  5.15796600   -0.99528000  -0.22381100
C  5.77452800   0.26538500   0.00671300
C  4.91763500   1.37294500   0.23220400
C  3.53928200   1.21792700   0.21864000
H  3.36153200   -2.11512100  -0.41157400
H  5.76476000   -1.87664800  -0.39473100
H  5.32958200   2.35743100   0.41972000
H  2.91397100   2.09044200   0.39648900
N  7.14465400   0.40218900   0.01009500
C  7.99875200   -0.76212200  -0.17424800
C  7.74810100   1.69454500   0.29875400
H  7.81527600   -1.24638300  -1.14276800
H  7.85017800   -1.50976400  0.61839600
H  9.04288000   -0.44660100  -0.15046400
H  7.48413300   2.05481200   1.30381600
H  7.43820500   2.45476000   -0.43106600
H  8.83394800   1.60252400   0.24618900
