# Supplementary material for: Structure of Organoboron Dyes and Multiphoton Absorption: Insights from Theory
Source: J Phys Chem Lett. 2025 Sep 9;16(37):9693–700. doi: 10.1021/acs.jpclett.5c02066 (PMC12451736; doi:10.1021/acs.jpclett.5c02066)
Supplement: Supplementary file 2 [file jz5c02066_si_002.zip › SI/406.xyz]

C  3.48042500    -0.75083800  -0.00333300
S  4.58699200    -2.11730500  -0.00867600
C  5.95104000    -1.00362200  -0.00203000
C  7.30785800    -1.30477300  -0.00211500
C  8.19426700    -0.22823700  0.00388800
C  7.76589800    1.10709100   0.00982500
C  6.40749200    1.39735200   0.00985300
C  5.49536000    0.33348700   0.00387000
H  7.68302000    -2.32106000  -0.00657900
H  8.50405100    1.89967000   0.01433500
H  6.05288800    2.42153000   0.01438600
N  9.63640100    -0.51338200  0.00396500
O  9.98812700    -1.69558300  -0.00135700
O  10.41132400   0.44438700   0.00934100
N  4.11128900    0.43586200   0.00295500
N  2.16800300    -0.94946100  -0.00565900
C  1.38598500    0.13330900   -0.00136400
O  1.83743900    1.35821700   0.00502700
B  3.27007900    1.77536900   0.00820200
F  3.54773900    2.48602300   1.16043200
F  3.54986600    2.49631500   -1.13710200
C  -0.06294900   -0.03127900  -0.00379500
C  -0.91230600   1.09600900   -0.00005700
C  -2.28828000   0.94311500   -0.00228800
C  -2.88599100   -0.34067400  -0.00861800
C  -2.02034400   -1.46002200  -0.01188500
C  -0.64174400   -1.31549300  -0.00969300
H  -0.47450100   2.08848500   0.00488900
H  -2.91082000   1.83228500   0.00142300
H  -2.45155100   -2.45835000  -0.01653000
H  0.00405800    -2.18681100  -0.01251200
C  -4.32501700   -0.56759000  -0.01156600
C  -5.29406600   0.38279500   -0.01557800
H  -4.99204300   1.42964400   -0.01874800
H  -4.61688800   -1.61659800  -0.01156600
C  -6.73514700   0.18238700   -0.01800600
C  -7.58905300   1.30404600   -0.03180700
C  -8.97248800   1.18772000   -0.03476100
C  -9.59443700   -0.08559500  -0.02960400
C  -8.73974300   -1.22052800  -0.00524000
C  -7.36090800   -1.08275000  -0.00242300
H  -7.15125100   2.30041400   -0.03770400
H  -9.56967700   2.09180400   -0.04072100
H  -9.15891000   -2.21969900  0.01230900
H  -6.75763500   -1.98616200  0.01621600
N  -10.96778200  -0.22001100  -0.05124600
C  -11.81344500  0.96052700   0.03930300
C  -11.57370400  -1.53655400  0.07957100
H  -11.62017300  1.65183400   -0.79090300
H  -12.85979500  0.65626300   -0.01860400
H  -11.66575800  1.50697700   0.98362600
H  -11.25551000  -2.20364800  -0.73174300
H  -11.32409400  -2.01663200  1.03832000
H  -12.65883800  -1.43746500  0.02087000
