# Supplementary material for: Structure of Organoboron Dyes and Multiphoton Absorption: Insights from Theory
Source: J Phys Chem Lett. 2025 Sep 9;16(37):9693–700. doi: 10.1021/acs.jpclett.5c02066 (PMC12451736; doi:10.1021/acs.jpclett.5c02066)
Supplement: Supplementary file 2 [file jz5c02066_si_002.zip › SI/176.xyz]

C  -1.54299000  0.59339400   0.05545400
N  -2.29379300  1.74331900   0.06925700
C  -1.76890300  3.09637500   0.11970700
C  -3.63665300  1.39299400   0.00722200
C  -4.79531600  2.17012900   -0.01216600
C  -6.01260400  1.48797000   -0.07005600
C  -6.06223800  0.08205300   -0.10823200
C  -4.90067500  -0.69214700  -0.09254800
C  -3.68230500  -0.01336200  -0.03556300
H  -0.68774900  3.03524500   0.23946200
H  -2.00655400  3.63346400   -0.80529700
H  -2.20228900  3.63219600   0.97067100
H  -4.75704700  3.25492500   0.01657900
H  -6.93870500  2.05569300   -0.08647400
H  -7.02763600  -0.41397400  -0.15311800
H  -4.93376500  -1.77491000  -0.12858900
N  -2.36668500  -0.47930100  -0.00773800
N  -0.20789800  0.64636200   0.10371900
C  0.55728100   -0.42049300  -0.07165700
S  -0.01623200  -2.03685400  -0.39675000
B  -1.92032900  -1.96122500  0.12756400
F  -2.06364300  -2.37910000  1.44397800
F  -2.63951100  -2.76225400  -0.74693500
C  2.01144800   -0.20750500  -0.04881600
C  2.54286100   1.09787800   -0.10822600
C  3.90723800   1.33502800   -0.09615300
C  4.83586500   0.26291000   -0.01677700
C  4.30226800   -1.05016400  0.05523500
C  2.93377800   -1.26970200  0.03759800
H  1.85823700   1.93595800   -0.17459400
H  4.25653400   2.35933500   -0.15325100
H  4.96105200   -1.90642500  0.13694700
H  2.57178600   -2.28990300  0.11148100
N  6.19319700   0.48796400   -0.00792800
C  7.12008300   -0.63018900  0.09274100
C  6.71057900   1.84824400   -0.02446100
H  6.98968800   -1.33564200  -0.73870200
H  6.99521200   -1.18235000  1.03541300
H  8.14267100   -0.25169300  0.05465200
H  6.37087600   2.42477000   0.84786900
H  6.40441200   2.38588800   -0.93234800
H  7.80098400   1.81651600   -0.00488200
