# Supplementary material for: Structure of Organoboron Dyes and Multiphoton Absorption: Insights from Theory
Source: J Phys Chem Lett. 2025 Sep 9;16(37):9693–700. doi: 10.1021/acs.jpclett.5c02066 (PMC12451736; doi:10.1021/acs.jpclett.5c02066)
Supplement: Supplementary file 2 [file jz5c02066_si_002.zip › SI/100.xyz]

C  2.03371200   -0.03841900  0.05103000
C  3.12217700   -1.00198700  0.03840600
C  2.91079000   -2.39243100  0.20575500
C  3.96986200   -3.28159900  0.19038100
C  5.28786200   -2.81421300  0.00084100
C  5.52426800   -1.46431100  -0.16961200
C  4.45609600   -0.53350400  -0.15456000
C  4.67363100   0.86655700   -0.33018000
C  3.61153500   1.71750500   -0.29111600
H  1.90809100   -2.77710300  0.35212300
H  3.78526000   -4.34386300  0.32410700
H  6.11560100   -3.51844200  -0.01116500
H  6.53638200   -1.09544500  -0.31691100
H  5.67651000   1.25127100   -0.48434800
H  3.71094100   2.78964000   -0.40763300
N  2.32827800   1.27997300   -0.09584900
C  0.67063500   -0.41079000  0.18090200
H  0.42497600   -1.44400200  0.36690900
C  -0.35929900  0.49934100   0.00172600
O  -0.10545500  1.77909300   -0.20343500
B  1.19835400   2.38214200   0.10765300
F  1.24171100   2.78377700   1.44214000
F  1.44085500   3.43808200   -0.75690500
C  -1.78179100  0.14264800   -0.01214600
C  -2.24089500  -1.18786200  -0.05597900
C  -3.59306200  -1.49487700  -0.05799600
C  -4.57647600  -0.47178300  -0.01168400
C  -4.11325700  0.86862800   0.01512800
C  -2.75726300  1.15849100   0.01471800
H  -1.53428800  -2.01055300  -0.11113700
H  -3.88682000  -2.53673600  -0.10527100
H  -4.81728600  1.69186800   0.03934800
H  -2.43302500  2.19312700   0.04007700
N  -5.92246200  -0.76936500  0.00609600
C  -6.90553900  0.30200600   -0.06465400
C  -6.36664200  -2.14874800  -0.12407000
H  -6.81997100  0.88222700   -0.99577700
H  -6.80211600  0.99332600   0.78136900
H  -7.90711300  -0.12909800  -0.02210000
H  -5.96260300  -2.77441200  0.68214400
H  -6.06925700  -2.59266400  -1.08656700
H  -7.45527600  -2.18150100  -0.05613400
