# Supplementary material for: Structure of Organoboron Dyes and Multiphoton Absorption: Insights from Theory
Source: J Phys Chem Lett. 2025 Sep 9;16(37):9693–700. doi: 10.1021/acs.jpclett.5c02066 (PMC12451736; doi:10.1021/acs.jpclett.5c02066)
Supplement: Supplementary file 2 [file jz5c02066_si_002.zip › SI/198.xyz]

C  -1.69792600  -0.82341100  -0.00029500
O  -2.53532600  -1.88868600  -0.00034200
C  -3.81927200  -1.36634400  -0.00006800
C  -5.01835800  -2.05626200  -0.00000600
C  -6.17514000  -1.26545800  0.00028500
C  -6.10489900  0.13853800   0.00049800
C  -4.88098800  0.81592000   0.00043100
C  -3.73216800  0.02834500   0.00014100
H  -5.05557400  -3.14045000  -0.00017400
H  -7.14672100  -1.75082400  0.00034600
H  -7.02605700  0.71412900   0.00072100
H  -4.82155600  1.89883900   0.00060500
N  -2.36940900  0.33353900   -0.00000900
N  -0.38940700  -1.00908500  -0.00050800
C  0.35079900   0.10416700   -0.00018600
O  -0.14443700  1.31492200   0.00028800
B  -1.59614500  1.69703000   -0.00010000
F  -1.88892800  2.40853500   -1.14917200
F  -1.88940800  2.40899400   1.14854900
C  1.80139600   -0.00610900  -0.00039500
C  2.43310600   -1.26574100  -0.00066400
C  3.81250100   -1.37694800  -0.00083400
C  4.64040200   -0.22045400  -0.00098100
C  3.99577800   1.04690100   -0.00033500
C  2.61502500   1.14422800   -0.00016100
H  1.81964400   -2.16054600  -0.00061900
H  4.25391800   -2.36629000  -0.00081900
H  4.58030800   1.95891000   0.00006500
H  2.14685400   2.12292300   0.00027100
N  6.01006300   -0.32389700  -0.00181100
C  6.83742600   0.87523700   0.00208300
C  6.64773400   -1.63353500  0.00160800
H  6.65680100   1.48922600   0.89509100
H  6.65467400   1.49566400   -0.88588100
H  7.88866900   0.58396100   -0.00045500
H  6.37390200   -2.21923800  -0.88661100
H  6.37695100   -2.21384600  0.89443700
H  7.73080800   -1.50357900  -0.00087000
