# Supplementary material for: Structure of Organoboron Dyes and Multiphoton Absorption: Insights from Theory
Source: J Phys Chem Lett. 2025 Sep 9;16(37):9693–700. doi: 10.1021/acs.jpclett.5c02066 (PMC12451736; doi:10.1021/acs.jpclett.5c02066)
Supplement: Supplementary file 2 [file jz5c02066_si_002.zip › SI/110.xyz]

C  -4.87556900  0.13564100   0.05445200
C  -5.90132700  1.16343200   0.05554300
C  -5.60393700  2.53781400   0.22881600
C  -6.60720400  3.48898100   0.22645500
C  -7.95297300  3.10362800   0.04457300
C  -8.27292700  1.77205900   -0.13107900
C  -7.26307000  0.77795800   -0.12916000
C  -7.56609600  -0.60476700  -0.30968500
C  -6.55758900  -1.51948100  -0.28310800
H  -4.57876300  2.86009800   0.36970400
H  -6.35770300  4.53727600   0.36457300
H  -8.73604700  3.85723600   0.04277100
H  -9.30668100  1.46642300   -0.27236200
H  -8.59159200  -0.92722100  -0.45781600
H  -6.72272200  -2.58295300  -0.40384500
N  -5.24904800  -1.16076200  -0.09597200
C  -3.48841600  0.42364100   0.17249200
H  -3.17731000  1.43814000   0.36332700
C  -2.52117900  -0.54611600  -0.02100300
O  -2.85035000  -1.80748600  -0.22802300
B  -4.18552600  -2.33280500  0.09215000
F  -4.24251600  -2.73500000  1.42492000
F  -4.50097500  -3.36566100  -0.77502000
C  -1.07500800  -0.27244500  -0.04512100
C  -0.16558300  -1.34835600  0.01810400
C  1.20461700   -1.13139400  0.01108800
C  1.74305700   0.17210900   -0.06594900
C  0.82431600   1.24243200   -0.13913100
C  -0.54789100  1.02976600   -0.13037000
H  -0.55525300  -2.35850800  0.07961100
H  1.86640400   -1.99038600  0.06821200
H  1.20390800   2.25926300   -0.21223900
H  -1.20851100  1.88750500   -0.21237700
C  3.17349700   0.46792100   -0.07906700
C  4.18737400   -0.42886200  -0.01871700
H  3.93925600   -1.48791800  0.04576000
H  3.41305200   1.52849200   -0.14501900
C  5.61989600   -0.15478400  -0.03027300
C  6.52973800   -1.22811200  0.03555100
C  7.90676600   -1.04110500  0.02999900
C  8.46370600   0.25784800   -0.05226200
C  7.55243800   1.34503100   -0.10472000
C  6.18099300   1.13741700   -0.09741800
H  6.14383700   -2.24391400  0.09746700
H  8.54776800   -1.91270000  0.08993100
H  7.91872600   2.36390800   -0.15146000
H  5.53290300   2.00852700   -0.14047300
N  9.83344100   0.46055400   -0.08841500
C  10.73051400  -0.65909000  0.15231100
C  10.36566100  1.80977600   0.02579400
H  10.57374100  -1.45424100  -0.58644400
H  11.76252100  -0.31703100  0.05422500
H  10.60359900  -1.09321200  1.15736500
H  10.00269300  2.44711200   -0.78948800
H  10.10028800  2.28907300   0.98206300
H  11.45416300  1.77068800   -0.04712600
