# Supplementary material for: Structure of Organoboron Dyes and Multiphoton Absorption: Insights from Theory
Source: J Phys Chem Lett. 2025 Sep 9;16(37):9693–700. doi: 10.1021/acs.jpclett.5c02066 (PMC12451736; doi:10.1021/acs.jpclett.5c02066)
Supplement: Supplementary file 2 [file jz5c02066_si_002.zip › SI/288.xyz]

C  -0.43764900  1.14691300   0.02184700
S  -1.77421100  2.29585700   0.03865100
C  -2.92626800  0.96189000   0.00641300
C  -4.31969300  1.02912000   0.00468500
C  -4.99934500  -0.18128100  -0.02018500
C  -4.35534500  -1.41894000  -0.04236200
C  -2.96278600  -1.47029000  -0.04084100
C  -2.24330400  -0.26920600  -0.01654600
H  -4.86414300  1.96710900   0.02204400
H  -4.94895500  -2.32690500  -0.06094700
H  -2.43909300  -2.41883400  -0.06003000
F  -6.35953100  -0.15594400  -0.02290000
N  -0.85507500  -0.12959000  -0.00876900
C  0.91109300   1.51201200   0.03390600
H  1.19860800   2.55500800   0.06901800
C  1.88597500   0.50980800   -0.01609400
O  1.54413500   -0.76422100  -0.06702800
B  0.17804600   -1.32625200  0.02002700
F  0.02709700   -2.01987100  1.21769100
F  -0.05235900  -2.15441300  -1.07278600
C  3.28819400   0.81551700   -0.02339700
C  4.22710800   -0.18330900  -0.04903100
H  3.56355900   1.86387600   0.00259700
H  3.87628300   -1.21132600  -0.04236600
N  5.57068900   -0.03896200  -0.09816600
C  6.17615100   1.28386000   -0.07479700
C  6.44949500   -1.18438300  0.10175600
H  6.06314900   1.76414300   0.90852100
H  5.71317600   1.92505300   -0.83266300
H  7.24136100   1.19569300   -0.30104700
H  7.25446800   -1.17847900  -0.64204800
H  5.87783600   -2.10815900  -0.01190600
H  6.89989700   -1.17421100  1.10488800
