# Supplementary material for: Structure of Organoboron Dyes and Multiphoton Absorption: Insights from Theory
Source: J Phys Chem Lett. 2025 Sep 9;16(37):9693–700. doi: 10.1021/acs.jpclett.5c02066 (PMC12451736; doi:10.1021/acs.jpclett.5c02066)
Supplement: Supplementary file 2 [file jz5c02066_si_002.zip › SI/300.xyz]

C  0.83536700   -0.44003100  -0.01190200
S  1.57966100   -2.04086600  -0.02774400
C  3.17590700   -1.29717800  -0.01202200
C  4.42177300   -1.92649000  -0.01425300
C  5.53675400   -1.09988900  0.00033000
C  5.45762300   0.29356200   0.01657600
C  4.20808500   0.90989000   0.01858200
C  3.06208600   0.10703300   0.00416200
H  4.53586000   -3.00510300  -0.02664800
H  6.37139600   0.87829600   0.02739500
H  4.11762500   1.99008800   0.03098700
F  6.76717800   -1.67927800  -0.00136500
N  1.73870800   0.54996800   0.00372500
N  -0.48473200  -0.31578200  -0.01600400
C  -0.97833200  0.93110400   -0.00377300
O  -0.23274000  2.01021300   0.01189200
B  1.25485600   2.05099300   0.02005400
F  1.70239300   2.66725800   1.17861500
F  1.71416400   2.69614400   -1.11793300
C  -2.39657900  1.15701500   -0.00775000
C  -3.31305900  0.14222500   -0.02476500
C  -4.72704100  0.31005600   -0.02346300
C  -5.56462000  -0.77864200  -0.04053400
H  -2.70683100  2.19799600   0.00319200
H  -2.92538800  -0.87619300  -0.03815800
H  -5.12746500  1.32023500   -0.00494800
H  -5.12349400  -1.77366800  -0.02844400
N  -6.91928600  -0.77562400  -0.09231100
C  -7.65581200  0.47986200   -0.06912200
C  -7.67232200  -1.99559000  0.16792400
H  -7.25430900  1.16688000   -0.82099300
H  -7.60127900  0.96585400   0.91653200
H  -8.70427600  0.28385600   -0.30580400
H  -8.06523500  -2.01704100  1.19532300
H  -7.02471300  -2.86446300  0.02701100
H  -8.51424200  -2.07417000  -0.52860900
