# Supplementary material for: Structure of Organoboron Dyes and Multiphoton Absorption: Insights from Theory
Source: J Phys Chem Lett. 2025 Sep 9;16(37):9693–700. doi: 10.1021/acs.jpclett.5c02066 (PMC12451736; doi:10.1021/acs.jpclett.5c02066)
Supplement: Supplementary file 2 [file jz5c02066_si_002.zip › SI/480.xyz]

C  -4.07998000  1.04289200   -0.02686600
C  -4.24968700  2.44837300   -0.13102900
C  -5.50564300  3.00435600   -0.24838300
C  -6.63626800  2.16477000   -0.25545400
C  -6.44193500  0.80802300   -0.12249300
H  -3.34897800  3.05114100   -0.13060600
H  -5.61998600  4.08134700   -0.33780900
H  -7.64188300  2.55968700   -0.34838000
H  -7.26252000  0.10125400   -0.09968700
N  -5.20552200  0.25430700   -0.00461600
N  -2.81056800  0.57629900   0.02852100
C  -2.45225500  -0.67405400  -0.18744500
S  -3.53644100  -2.01759200  -0.50039400
B  -5.13734500  -1.29924100  0.33269400
F  -5.07196900  -1.41809800  1.71359200
F  -6.25332300  -1.92756500  -0.19849900
C  -1.03902900  -1.00421700  -0.22971700
C  -0.04014100  -0.08848700  -0.07969400
C  1.35676200   -0.40607100  -0.10528400
C  2.32846000   0.53742300   0.05119800
H  -0.79363500  -2.05257900  -0.38211200
H  -0.32182700  0.95198000   0.07412000
H  1.62481300   -1.45099700  -0.25688000
H  1.99806100   1.56640100   0.20277300
C  3.76733000   0.35208900   0.04453800
C  4.40184500   -0.89621700  -0.14025300
C  5.78098300   -1.02589900  -0.13968400
C  6.62717800   0.09957100   0.05283500
C  5.99689300   1.35695700   0.23077300
C  4.61341300   1.46588300   0.22724800
H  3.80349900   -1.79044700  -0.29084000
H  6.20763900   -2.01061900  -0.29010700
H  6.58877700   2.25346600   0.37267800
H  4.16786700   2.44860500   0.36889000
N  8.00028500   -0.02886700  0.06891400
C  8.61721400   -1.31602100  -0.21457800
C  8.83981000   1.15452400   0.17558900
H  8.37572900   -1.67790900  -1.22546900
H  8.29998700   -2.07895700  0.50820800
H  9.70125100   -1.21686700  -0.13916100
H  8.63716400   1.70474100   1.10376000
H  8.69490900   1.84295200   -0.67090600
H  9.88749000   0.84990500   0.19100300
