# Supplementary material for: Structure of Organoboron Dyes and Multiphoton Absorption: Insights from Theory
Source: J Phys Chem Lett. 2025 Sep 9;16(37):9693–700. doi: 10.1021/acs.jpclett.5c02066 (PMC12451736; doi:10.1021/acs.jpclett.5c02066)
Supplement: Supplementary file 2 [file jz5c02066_si_002.zip › SI/241.xyz]

C  4.42663200    -0.87606600  -0.00324000
S  5.51148900    -2.25715000  -0.01025700
C  6.89579600    -1.16741400  -0.00114900
C  8.25491400    -1.48624300  -0.00101600
C  9.17632300    -0.43891100  0.00711400
C  8.74509100    0.89839900   0.01494700
C  7.39000100    1.22026400   0.01483100
C  6.46204100    0.17287100   0.00667500
H  8.58644600    -2.52043000  -0.00707300
H  10.23919100   -0.66337900  0.00737000
H  9.48005200    1.69820500   0.02121100
H  7.05052700    2.24993600   0.02083700
N  5.07137000    0.29632600   0.00522500
N  3.10450300    -1.05816800  -0.00656200
C  2.34441500    0.03280800   -0.00112300
O  2.81183300    1.25313300   0.00729600
B  4.25238100    1.64514800   0.01256900
F  4.53668800    2.35405500   1.16652500
F  4.54096400    2.36920000   -1.13085600
C  0.88741300    -0.10604200  -0.00464300
C  0.05923900    1.03501700   0.00052900
C  -1.32064500   0.90680300   -0.00264600
C  -1.94050900   -0.36485900  -0.01155900
C  -1.09563600   -1.49861000  -0.01607000
C  0.28650100    -1.37837500  -0.01288800
H  0.51510000    2.01932600   0.00747500
H  -1.92717600   1.80715100   0.00257800
H  -1.54431200   -2.48937700  -0.02260300
H  0.91735700    -2.26066900  -0.01674700
C  -3.38568300   -0.56623100  -0.01582200
C  -4.33822400   0.39875000   -0.02201700
H  -4.01998200   1.44082600   -0.02667200
H  -3.69488600   -1.61045000  -0.01534400
C  -5.78431300   0.22063600   -0.02567300
C  -6.62061500   1.35453300   -0.04477100
C  -8.00647600   1.25949300   -0.04894700
C  -8.64833100   -0.00299200  -0.04156000
C  -7.81146700   -1.14991800  -0.00889200
C  -6.42988200   -1.03368200  -0.00480900
H  -6.16772800   2.34416600   -0.05309500
H  -8.58873700   2.17327500   -0.05792800
H  -8.24532700   -2.14270400  0.01419700
H  -5.84101800   -1.94644800  0.02024800
N  -10.02631300  -0.11641300  -0.07114300
C  -10.85030800  1.07586600   0.05527500
C  -10.65006600  -1.41868600  0.10795300
H  -10.64022400  1.78790900   -0.75229700
H  -11.90184600  0.79289200   -0.01891100
H  -10.69827100  1.59151800   1.01690900
H  -10.33175200  -2.12047900  -0.67271900
H  -10.41763500  -1.86489000  1.08798600
H  -11.73324300  -1.30876100  0.03082100
