# Supplementary material for: Structure of Organoboron Dyes and Multiphoton Absorption: Insights from Theory
Source: J Phys Chem Lett. 2025 Sep 9;16(37):9693–700. doi: 10.1021/acs.jpclett.5c02066 (PMC12451736; doi:10.1021/acs.jpclett.5c02066)
Supplement: Supplementary file 2 [file jz5c02066_si_002.zip › SI/347.xyz]

C  2.11893300    0.45847200   -0.00742200
C  2.88014500    1.70514000   0.05171100
C  2.20038500    2.93825900   0.17027600
C  2.90552700    4.12041900   0.31113000
C  4.31159100    4.09402700   0.33484800
C  4.99183800    2.89461000   0.20123300
C  4.29419200    1.67543400   0.04566900
C  4.95463700    0.39608100   -0.16380000
C  6.35038200    0.28629800   -0.34831400
C  6.95079800    -0.93056300  -0.62063900
C  6.15482400    -2.08037100  -0.73628800
C  4.78391100    -2.00862700  -0.55259500
C  4.16281100    -0.77872200  -0.23960200
H  1.11762700    2.93080200   0.15397500
H  2.37479300    5.06366500   0.40662000
H  4.87110500    5.01833400   0.45441700
H  6.07577200    2.90249200   0.22014700
H  6.96790000    1.17606100   -0.29671200
H  8.02643100    -0.98767300  -0.76289600
H  6.60757700    -3.03771300  -0.97905900
H  4.19017400    -2.90350000  -0.66209300
N  2.76360600    -0.72713200  -0.03846000
N  0.77926700    0.60901200   -0.03894800
C  -0.12963400   -0.28711600  0.29398700
S  0.25792000    -1.83361900  0.99840500
B  1.98971300    -2.11510000  0.14572300
F  1.82192800    -2.69195600  -1.10847100
F  2.69603900    -2.94044400  1.01152000
C  -1.51152600   0.11536200   0.12363400
C  -2.58440000   -0.70810200  0.26729000
H  -1.63310700   1.15696300   -0.16187500
H  -2.38606000   -1.75120100  0.50986000
C  -3.98527400   -0.36692400  0.12131500
C  -4.45936300   0.93324000   -0.16238000
C  -5.80967100   1.20719200   -0.29677700
C  -6.78654800   0.18360300   -0.15252000
C  -6.31700000   -1.12324200  0.13671300
C  -4.95981200   -1.37703500  0.26660200
H  -3.75493600   1.75188400   -0.27950700
H  -6.11309500   2.22451200   -0.51423600
H  -7.01438800   -1.94320700  0.26022900
H  -4.63674900   -2.39207900  0.48775900
N  -8.12992900   0.45237100   -0.28696300
C  -8.58316500   1.80522500   -0.57438000
C  -9.10786400   -0.61292300  -0.12273200
H  -8.17935500   2.17433500   -1.52741900
H  -8.29268100   2.50924300   0.21828100
H  -9.67177200   1.80978200   -0.64647900
H  -9.06333500   -1.05409900  0.88309000
H  -8.95851600   -1.41643300  -0.85736700
H  -10.10930300  -0.20532200  -0.26843900
