# Supplementary material for: Structure of Organoboron Dyes and Multiphoton Absorption: Insights from Theory
Source: J Phys Chem Lett. 2025 Sep 9;16(37):9693–700. doi: 10.1021/acs.jpclett.5c02066 (PMC12451736; doi:10.1021/acs.jpclett.5c02066)
Supplement: Supplementary file 2 [file jz5c02066_si_002.zip › SI/292.xyz]

C  2.37986800   1.11959400   -0.00546400
S  3.68053800   2.30515200   -0.00489500
C  4.86895000   1.00468500   0.00242500
C  6.26039000   1.10992100   0.00605000
C  6.97157400   -0.08203300  0.01139400
C  6.36135500   -1.33786200  0.01316900
C  4.97158100   -1.42756600  0.00954300
C  4.22046200   -0.24534100  0.00414800
H  6.77961800   2.06220300   0.00480700
H  6.98003100   -2.22907200  0.01739800
H  4.47345500   -2.38997100  0.01104200
F  8.32961400   -0.02083700  0.01507800
N  2.82933200   -0.14313600  -0.00024300
C  1.01623900   1.44434400   -0.01029400
H  0.69708600   2.47859700   -0.01528200
C  0.07665200   0.41407800   -0.00716500
O  0.44647100   -0.84962100  -0.00054500
B  1.82894800   -1.37517700  -0.00441900
F  2.04841300   -2.12104400  -1.15593800
F  2.04995100   -2.13116000  1.14002900
C  -1.34174800  0.69189500   -0.00988900
C  -2.28290700  -0.28927600  -0.00848800
H  -1.61556600  1.74342500   -0.01370800
H  -1.91516000  -1.31397700  -0.00592400
C  -3.72446200  -0.13994400  -0.01071600
C  -4.39281100  1.10418400   -0.00759700
C  -5.77459600  1.19405200   -0.00960300
C  -6.58798200  0.02764800   -0.01884400
C  -5.92256300  -1.22472900  -0.01499200
C  -4.53719400  -1.29318600  -0.01295000
H  -3.81910600  2.02701700   -0.00092600
H  -6.23014000  2.17729500   -0.00349400
H  -6.48902900  -2.14832500  -0.01327900
H  -4.06178700  -2.27168100  -0.01116300
N  -7.96284900  0.11315300   -0.03330200
C  -8.61696400  1.41102000   0.04414300
C  -8.76873500  -1.09707300  0.03358700
H  -8.33173800  2.05425000   -0.79873400
H  -8.37585400  1.93992600   0.97827400
H  -9.69802900  1.26914000   0.00401900
H  -8.59399800  -1.65784700  0.96384900
H  -8.55983400  -1.76343200  -0.81360400
H  -9.82489800  -0.82634600  -0.00694900
