# Supplementary material for: Structure of Organoboron Dyes and Multiphoton Absorption: Insights from Theory
Source: J Phys Chem Lett. 2025 Sep 9;16(37):9693–700. doi: 10.1021/acs.jpclett.5c02066 (PMC12451736; doi:10.1021/acs.jpclett.5c02066)
Supplement: Supplementary file 2 [file jz5c02066_si_002.zip › SI/182.xyz]

C  2.56772100   0.72441000   0.04338500
N  3.41200000   1.80730200   0.04613500
C  2.99858200   3.19961700   0.07074300
C  4.72029800   1.34436300   -0.00253700
C  5.94052300   2.02090900   -0.02437800
C  7.09624200   1.23818200   -0.06657200
C  7.02756700   -0.16750800  -0.08719600
C  5.80513200   -0.84114300  -0.06894700
C  4.64747200   -0.06190500  -0.02757700
H  1.91204100   3.22708300   0.14984300
H  3.44365200   3.70628200   0.93359700
H  3.31340300   3.70588300   -0.84845000
H  5.99324100   3.10536600   -0.00865400
H  8.06697000   1.72567900   -0.08419900
H  7.94811400   -0.74335700  -0.12007700
H  5.74719900   -1.92319400  -0.09151100
N  3.29776300   -0.41528300  -0.00179400
N  1.24143900   0.89167000   0.08225600
C  0.39338200   -0.11663600  -0.08612500
S  0.82945200   -1.77785600  -0.40871900
B  2.72486700   -1.85410600  0.14566600
F  3.38854600   -2.72403600  -0.70681600
F  2.81641900   -2.26200100  1.46985600
C  -1.01079000  0.25123000   -0.04863200
C  -2.05545700  -0.61788600  -0.05830800
H  -1.17362500  1.32417600   0.01153200
H  -1.82579300  -1.68225400  -0.07748800
C  -3.46986600  -0.29715500  -0.03382400
C  -3.98575200  1.01748300   -0.04644900
C  -5.34687300  1.27087500   -0.01908600
C  -6.29271300  0.21010100   0.02493100
C  -5.78106500  -1.11240800  0.02871000
C  -4.41374000  -1.34499900  0.00137500
H  -3.30650800  1.86454700   -0.08306700
H  -5.68240900  2.30117900   -0.03438900
H  -6.45308800  -1.96200800  0.05263800
H  -4.05864900  -2.37337900  0.00656700
N  -7.64726000  0.45885200   0.06236400
C  -8.14393500  1.82474900   -0.01098000
C  -8.59218400  -0.64772300  0.04137900
H  -7.85775900  2.31742900   -0.95204300
H  -7.76987700  2.43327200   0.82315300
H  -9.23340000  1.81245000   0.04725000
H  -8.44781300  -1.31403900  0.90226300
H  -8.50298300  -1.24748600  -0.87648900
H  -9.60782800  -0.25220300  0.09114400
