# Supplementary material for: Structure of Organoboron Dyes and Multiphoton Absorption: Insights from Theory
Source: J Phys Chem Lett. 2025 Sep 9;16(37):9693–700. doi: 10.1021/acs.jpclett.5c02066 (PMC12451736; doi:10.1021/acs.jpclett.5c02066)
Supplement: Supplementary file 2 [file jz5c02066_si_002.zip › SI/226.xyz]

C  2.72907300   1.11782200   -0.00145100
S  4.02670200   2.30238200   -0.00278100
C  5.21852900   1.00212100   0.00023400
C  6.61004000   1.10117000   0.00118800
C  7.35239800   -0.08066000  0.00405500
C  6.70991900   -1.32984800  0.00593300
C  5.32046900   -1.43000400  0.00488700
C  4.56974900   -0.24782800  0.00195300
H  7.10237000   2.06927900   -0.00020500
H  8.43753700   -0.02998200  0.00485200
H  7.30575000   -2.23821700  0.00820800
H  4.82076600   -2.39174300  0.00609200
N  3.17841900   -0.14587600  0.00074100
C  1.36419700   1.44116500   -0.00303800
H  1.04477300   2.47537700   -0.00401100
C  0.42528800   0.41140000   -0.00510400
O  0.79403900   -0.85234800  -0.00484100
B  2.17778100   -1.37739800  0.00676300
F  2.40034000   -2.13915300  -1.13359600
F  2.39002900   -2.11830900  1.16292300
C  -0.99396100  0.68970000   -0.00898200
C  -1.93519400  -0.29067100  -0.01150900
H  -1.26726000  1.74142000   -0.01012700
H  -1.56810100  -1.31560400  -0.01131300
C  -3.37737200  -0.14026100  -0.01524200
C  -4.04480900  1.10406800   -0.00888600
C  -5.42679000  1.19497800   -0.01230400
C  -6.24106900  0.02956200   -0.02728500
C  -5.57652700  -1.22299600  -0.02509700
C  -4.19094100  -1.29258000  -0.02159500
H  -3.47049400  2.02649000   0.00204900
H  -5.88128100  2.17867700   -0.00271200
H  -6.14344500  -2.14633100  -0.02574000
H  -3.71639700  -2.27150200  -0.02142000
N  -7.61670800  0.11608500   -0.04615000
C  -8.26949700  1.41302800   0.05263500
C  -8.42261600  -1.09318500  0.03351000
H  -7.97780600  2.07102400   -0.77619400
H  -8.03422600  1.92478100   0.99811500
H  -9.35049200  1.27346300   0.00160000
H  -8.25289900  -1.64274500  0.97173300
H  -8.20923300  -1.76975100  -0.80410500
H  -9.47863100  -0.82318500  -0.01689900
