# Supplementary material for: Structure of Organoboron Dyes and Multiphoton Absorption: Insights from Theory
Source: J Phys Chem Lett. 2025 Sep 9;16(37):9693–700. doi: 10.1021/acs.jpclett.5c02066 (PMC12451736; doi:10.1021/acs.jpclett.5c02066)
Supplement: Supplementary file 2 [file jz5c02066_si_002.zip › SI/139.xyz]

C  2.41423500   -0.26663700  0.07574300
C  3.08895500   -1.48778400  0.09693200
C  4.48971300   -1.54964700  0.01655600
C  5.22510900   -2.77288200  0.02882100
C  6.59727400   -2.75969300  -0.05894600
C  7.31867300   -1.53509600  -0.16397500
C  6.64482800   -0.33776500  -0.17901000
C  5.22303800   -0.31841900  -0.08985000
C  4.48893800   0.87554500   -0.09153100
H  2.49137300   -2.39045100  0.16564500
H  4.68336400   -3.71179600  0.10845400
H  7.14637500   -3.69775400  -0.04827100
H  8.40251900   -1.55539100  -0.23153900
H  7.18204100   0.60424900   -0.25763300
H  4.97620300   1.84353000   -0.15803200
N  3.15982100   0.90191300   -0.00747600
N  1.05403900   -0.23167000  0.11820800
C  0.41734000   0.90568600   -0.04806000
O  1.00117100   2.08494800   -0.21457700
B  2.41102800   2.31449900   0.10574500
F  2.56327600   2.75145000   1.41768000
F  2.98589700   3.18592500   -0.80344300
C  -1.03530000  0.95774700   -0.09713400
C  -1.82035200  -0.14194300  0.01277400
H  -1.44565600  1.95455200   -0.22607200
H  -1.30784900  -1.09496700  0.13630800
C  -3.27109300  -0.20285000  -0.01312100
C  -4.10660800  0.92684600   -0.14894000
C  -5.48748400  0.81882900   -0.16875400
C  -6.12923500  -0.44442900  -0.05738700
C  -5.29561400  -1.58128100  0.08970500
C  -3.91349000  -1.45175300  0.10695200
H  -3.66725900  1.91653800   -0.23699500
H  -6.07548900  1.72338500   -0.27014800
H  -5.72669200  -2.57014600  0.19184200
H  -3.30621700  -2.34747100  0.22052500
N  -7.50418200  -0.55674800  -0.09447100
C  -8.33318400  0.63912600   -0.12174100
C  -8.13286300  -1.84783300  0.13895300
H  -8.11879500  1.25181700   -1.00658500
H  -8.19154800  1.26473900   0.77290100
H  -9.38292100  0.34458800   -0.16873000
H  -7.90998500  -2.24422600  1.14165500
H  -7.80657200  -2.58820300  -0.60265100
H  -9.21498500  -1.74052500  0.04735800
