# Supplementary material for: Structure of Organoboron Dyes and Multiphoton Absorption: Insights from Theory
Source: J Phys Chem Lett. 2025 Sep 9;16(37):9693–700. doi: 10.1021/acs.jpclett.5c02066 (PMC12451736; doi:10.1021/acs.jpclett.5c02066)
Supplement: Supplementary file 2 [file jz5c02066_si_002.zip › SI/336.xyz]

C  2.17258300    0.55947800   -0.00178600
C  3.11225600    1.67365100   -0.00164900
C  2.62683500    3.00020000   -0.00463700
C  3.50596000    4.06854300   -0.00472000
C  4.89212000    3.82847900   -0.00178000
C  5.38121600    2.53222600   0.00119500
C  4.50488700    1.42295700   0.00132800
C  4.96182900    0.04054800   0.00436200
C  6.33097600    -0.30680100  0.00772100
C  6.74251700    -1.62813000  0.01056900
C  5.78088800    -2.65093800  0.01011900
C  4.43020000    -2.34630200  0.00686600
C  3.99794700    -1.00138100  0.00394200
H  1.55463500    3.15308900   -0.00689100
H  3.12765800    5.08705000   -0.00707100
H  5.58792500    4.66374100   -0.00185100
H  6.45434800    2.37888300   0.00339600
H  7.08178100    0.47546400   0.00812300
H  7.80218300    -1.86816000  0.01314200
H  6.09005500    -3.69252000  0.01234600
H  3.70473000    -3.14629500  0.00659900
N  2.62028800    -0.71032300  0.00071100
N  0.85898300    0.88515600   -0.00453900
C  -0.06268500   -0.06385900  -0.00541800
O  0.20146700    -1.34557500  -0.00392100
B  1.56301000    -1.90958800  -0.00011300
F  1.73546900    -2.66958500  -1.15102200
F  1.73023700    -2.66655700  1.15359000
C  -1.45492400   0.33436800   -0.00827700
C  -2.47333300   -0.56451800  -0.01022400
H  -1.61867700   1.40662700   -0.00899100
H  -2.19566600   -1.61747800  -0.01044800
C  -3.89727900   -0.29297200  -0.01251500
C  -4.45423600   1.00470100   -0.00628000
C  -5.82292500   1.21381800   -0.00797000
C  -6.73425700   0.12210500   -0.01991400
C  -6.18035400   -1.18349900  -0.01973000
C  -4.80604900   -1.37170700  -0.01789100
H  -3.80113500   1.87290100   0.00254800
H  -6.19156100   2.23278100   0.00059800
H  -6.82498100   -2.05434700  -0.02051100
H  -4.41704600   -2.38769800  -0.01875600
N  -8.09645900   0.32651200   -0.03315100
C  -8.63581300   1.67605300   0.04602300
C  -9.00428200   -0.80949000  0.02781200
H  -8.29747400   2.29290700   -0.79693500
H  -8.34816900   2.18127000   0.98002100
H  -9.72518000   1.62812700   0.00787800
H  -8.87840000   -1.38827400  0.95490500
H  -8.85433200   -1.48694100  -0.82311600
H  -10.03299400  -0.44790900  -0.01020400
