# Supplementary material for: Structure of Organoboron Dyes and Multiphoton Absorption: Insights from Theory
Source: J Phys Chem Lett. 2025 Sep 9;16(37):9693–700. doi: 10.1021/acs.jpclett.5c02066 (PMC12451736; doi:10.1021/acs.jpclett.5c02066)
Supplement: Supplementary file 2 [file jz5c02066_si_002.zip › SI/458.xyz]

C  -4.55778000  1.02025100   0.05622100
C  -5.12690700  2.32024900   0.04973500
C  -6.48649600  2.48639900   -0.11361500
C  -7.31509400  1.35747400   -0.27715400
C  -6.72747800  0.11010700   -0.24850700
H  -4.46630400  3.17405700   0.16306300
H  -6.91558200  3.48493200   -0.12145900
H  -8.38667600  1.45105700   -0.41278200
H  -7.29397800  -0.80799200  -0.35426400
N  -5.39561600  -0.05601500  -0.07869900
C  -3.15912700  0.79212800   0.16124600
H  -2.51602700  1.64951200   0.31410800
C  -2.61336500  -0.46493500  -0.02568100
O  -3.38879500  -1.52559900  -0.22225300
B  -4.81640700  -1.53801200  0.10859700
F  -5.01331200  -1.87931500  1.44549800
F  -5.49856400  -2.38533100  -0.74931100
C  -1.19360800  -0.77013600  -0.07419100
C  -0.16944200  0.12159300   -0.00215400
C  1.22010900   -0.23984900  -0.04459400
C  2.22714900   0.67314200   0.03260300
H  -0.97522900  -1.83048800  -0.18275400
H  -0.38661800  1.18577100   0.09398500
H  1.44585000   -1.30083700  -0.14276700
H  1.94062700   1.72194500   0.13034200
C  3.65978800   0.43322400   0.00141200
C  4.24358700   -0.84715600  -0.11234500
C  5.61732800   -1.02866600  -0.13704700
C  6.50871000   0.07431000   -0.05478100
C  5.92917100   1.36123800   0.07142000
C  4.55022900   1.52236400   0.09395100
H  3.61000000   -1.72723700  -0.17945300
H  6.00286900   -2.03797100  -0.22057100
H  6.55599500   2.24138500   0.15263100
H  4.14539600   2.52803000   0.19034900
N  7.87821900   -0.10176100  -0.10135700
C  8.43937800   -1.44431000  -0.08350800
C  8.76093500   1.03200900   0.12602600
H  8.09020900   -2.03134300  -0.94210000
H  8.18297300   -1.99308400  0.83620600
H  9.52671000   -1.37732400  -0.14902900
H  8.63349600   1.46671700   1.12996900
H  8.58783100   1.82298500   -0.61449200
H  9.79699900   0.70436700   0.02455500
