# Supplementary material for: Structure of Organoboron Dyes and Multiphoton Absorption: Insights from Theory
Source: J Phys Chem Lett. 2025 Sep 9;16(37):9693–700. doi: 10.1021/acs.jpclett.5c02066 (PMC12451736; doi:10.1021/acs.jpclett.5c02066)
Supplement: Supplementary file 2 [file jz5c02066_si_002.zip › SI/149.xyz]

C  2.58307700   -0.49864900  0.16775300
C  3.38825700   -1.63822200  0.15298600
C  4.78369100   -1.55840600  0.01827600
C  5.63974900   -2.69882400  -0.01813900
C  6.99892900   -2.54047800  -0.15732400
C  7.58261200   -1.24534900  -0.26726100
C  6.78774800   -0.12446500  -0.23512000
C  5.37669300   -0.25697100  -0.09344000
C  4.52313900   0.85370500   -0.03725900
H  2.88821100   -2.59741700  0.23178400
H  5.20168300   -3.68999200  0.06536900
H  7.64344300   -3.41530300  -0.18410500
H  8.65916600   -1.15046200  -0.37583500
H  7.22063900   0.86956000   -0.31600400
H  4.90903300   1.86615100   -0.09091700
N  3.19871700   0.74912300   0.09111400
N  1.23420500   -0.66873600  0.25346700
C  0.33178100   0.22963000   -0.06683200
S  0.68249400   1.86262800   -0.65033400
B  2.35614700   2.09572900   0.29090900
F  2.16791900   2.25124500   1.65585100
F  3.06552900   3.14721600   -0.27077800
C  -1.05207900  -0.20593000  0.01171700
C  -2.13788900  0.59592600   -0.13679100
H  -1.15839700  -1.26627500  0.22581000
H  -1.96187100  1.65764100   -0.30312200
C  -3.53591700  0.20556800   -0.08464300
C  -3.98218700  -1.12425500  0.07464800
C  -5.32914300  -1.44494500  0.12233300
C  -6.32955600  -0.44118900  0.01592800
C  -5.88774000  0.89429200   -0.15813800
C  -4.53350400  1.19500500   -0.20290100
H  -3.25906500  -1.93071400  0.15794200
H  -5.60915600  -2.48507200  0.24099900
H  -6.60309700  1.70185300   -0.25900500
H  -4.23311700  2.23234200   -0.33516900
N  -7.67188500  -0.75512100  0.08168300
C  -8.09361800  -2.14658500  0.13831000
C  -8.67044500  0.27791100   -0.14794000
H  -7.68384400  -2.65083500  1.02274300
H  -7.78512800  -2.71230500  -0.75437900
H  -9.18193900  -2.18715200  0.20792100
H  -8.59806100  0.70942900   -1.15821400
H  -8.57337500  1.09286200   0.58067700
H  -9.66563900  -0.15463600  -0.03218600
