# Supplementary material for: Structure of Organoboron Dyes and Multiphoton Absorption: Insights from Theory
Source: J Phys Chem Lett. 2025 Sep 9;16(37):9693–700. doi: 10.1021/acs.jpclett.5c02066 (PMC12451736; doi:10.1021/acs.jpclett.5c02066)
Supplement: Supplementary file 2 [file jz5c02066_si_002.zip › SI/412.xyz]

C  1.37823200    -0.15724000  -0.00000600
S  2.06228200    -1.78529500  0.00011200
C  3.68320000    -1.11320300  0.00006600
C  4.89406400    -1.79586600  0.00011700
C  6.05586200    -1.02570500  0.00006400
C  6.03099700    0.37570600   -0.00003600
C  4.81505700    1.04724200   -0.00008800
C  3.62950900    0.29744300   -0.00003700
H  4.95484600    -2.87748000  0.00019400
H  6.96593300    0.92246200   -0.00007300
H  4.78116100    2.12935100   -0.00016700
N  7.35210200    -1.71680900  0.00011600
O  8.37242700    -1.02581100  0.00003000
O  7.34587200    -2.95057700  0.00014700
N  2.32858700    0.80516200   -0.00007600
N  0.06416500    -0.06079600  -0.00001400
C  -0.59445000   1.10339900   -0.00010500
S  0.12061700    2.68248800   -0.00023000
B  2.06272300    2.35715100   -0.00015700
F  2.60910900    2.91304900   1.14616900
F  2.60916900    2.91294400   -1.14650700
C  -2.03706900   1.07798400   -0.00013600
C  -2.75956900   -0.08007100  -0.00004800
H  -2.52828900   2.04633700   -0.00022700
H  -2.18987900   -1.00744900  0.00005100
C  -4.19558300   -0.22172900  -0.00006800
C  -5.10032700   0.86597300   -0.00022300
C  -6.46975000   0.67715700   -0.00022400
C  -7.03340000   -0.63048400  -0.00011000
C  -6.13053100   -1.72669100  0.00011100
C  -4.76156800   -1.51646100  0.00010600
H  -4.72252100   1.88437000   -0.00034100
H  -7.11354100   1.54857600   -0.00034700
H  -6.50214800   -2.74430400  0.00032800
H  -4.09941800   -2.37959300  0.00028000
N  -8.39322000   -0.82077200  -0.00023400
C  -9.29703300   0.32221600   0.00064800
C  -8.94401600   -2.16945700  0.00033200
H  -9.15663200   0.94998100   -0.88984800
H  -9.15626000   0.94900000   0.89179300
H  -10.32684700  -0.03709600  0.00063500
H  -8.63430300   -2.73223000  0.89163400
H  -8.63303300   -2.73330500  -0.88981000
H  -10.03313900  -2.11105600  -0.00054100
