# Supplementary material for: Structure of Organoboron Dyes and Multiphoton Absorption: Insights from Theory
Source: J Phys Chem Lett. 2025 Sep 9;16(37):9693–700. doi: 10.1021/acs.jpclett.5c02066 (PMC12451736; doi:10.1021/acs.jpclett.5c02066)
Supplement: Supplementary file 2 [file jz5c02066_si_002.zip › SI/434.xyz]

C  3.52008500   1.09336900   0.00018200
O  4.10311000   2.30862500   0.00044300
C  5.47080300   2.08667200   0.00064000
C  5.69463400   0.75711000   0.00055300
H  6.09937500   2.96122900   0.00084400
H  6.61550500   0.19459800   0.00066200
N  4.45131700   0.13454500   0.00021900
N  2.20166400   0.96274000   -0.00007900
C  1.75724700   -0.29609400  -0.00048600
O  2.53146100   -1.35619600  -0.00060800
B  4.02935200   -1.37975000  0.00012600
F  4.49174600   -1.99480300  -1.14895000
F  4.49061900   -1.99459800  1.14978200
C  0.33818000   -0.57777600  -0.00086500
C  -0.60461200  0.40080300   -0.00089000
H  0.08566900   -1.63316300  -0.00116300
H  -0.24027400  1.42714900   -0.00070100
C  -2.04404600  0.24302000   -0.00121500
C  -2.70141100  -1.00754400  -0.00077000
C  -4.08164600  -1.10800700  -0.00108300
C  -4.90430100  0.05260300   -0.00231100
C  -4.24964100  1.31121600   -0.00196700
C  -2.86509800  1.39039900   -0.00165000
H  -2.11903000  -1.92457200  0.00014300
H  -4.52961800  -2.09462700  -0.00025500
H  -4.82433500  2.22970600   -0.00197200
H  -2.39716600  2.37259500   -0.00154300
N  -6.27684100  -0.04435800  -0.00401100
C  -6.92132000  -1.34985100  0.00423700
C  -7.09439700  1.15983500   0.00388000
H  -6.65637500  -1.92882400  0.90007900
H  -6.65002100  -1.94155100  -0.88099900
H  -8.00374000  -1.21392000  -0.00109400
H  -6.90682100  1.78241900   -0.88204200
H  -6.90953300  1.77055800   0.89887900
H  -8.14810200  0.87731300   -0.00004800
