# Supplementary material for: Structure of Organoboron Dyes and Multiphoton Absorption: Insights from Theory
Source: J Phys Chem Lett. 2025 Sep 9;16(37):9693–700. doi: 10.1021/acs.jpclett.5c02066 (PMC12451736; doi:10.1021/acs.jpclett.5c02066)
Supplement: Supplementary file 2 [file jz5c02066_si_002.zip › SI/517.xyz]

C  2.63942400   -0.90960500  0.04088200
S  3.85265700   -2.16845900  0.03399700
C  5.11514100   -0.96239800  -0.12572800
C  4.57881400   0.28009900   -0.16401100
H  6.15621500   -1.24597000  -0.17707300
H  5.10921700   1.21861100   -0.25650400
N  3.20114700   0.30661000   -0.06906700
C  1.24764600   -1.10035900  0.12315000
H  0.85262800   -2.09779400  0.25157100
C  0.41089200   0.00258100   -0.00087000
O  0.90743200   1.21661300   -0.14961300
B  2.32039600   1.61850900   0.02687100
F  2.50680000   2.17995300   1.28581400
F  2.69693500   2.48611500   -0.98525900
C  -1.05265100  -0.07234900  -0.00410500
C  -1.75750600  -1.29165200  -0.01402100
C  -3.14301500  -1.33441800  -0.00954300
C  -3.91268300  -0.14103000  0.00834900
C  -3.20160000  1.08666000   0.00693400
C  -1.81555800  1.11196900   0.00126400
H  -1.22260400  -2.23625800  -0.03956400
H  -3.63080700  -2.30173600  -0.02623700
H  -3.73531500  2.02956000   0.01232300
H  -1.29956200  2.06578100   0.00330700
N  -5.28944800  -0.17530500  0.02606900
C  -6.05094100  1.06375600   -0.03921100
C  -5.99056800  -1.44847900  -0.04310100
H  -5.85234300  1.62064300   -0.96674900
H  -5.82169800  1.71959900   0.81090200
H  -7.11630400  0.83072200   -0.00404500
H  -5.71998700  -2.10047500  0.79793100
H  -5.77780400  -1.98720500  -0.97865900
H  -7.06546900  -1.26798600  0.00745500
