# Supplementary material for: Structure of Organoboron Dyes and Multiphoton Absorption: Insights from Theory
Source: J Phys Chem Lett. 2025 Sep 9;16(37):9693–700. doi: 10.1021/acs.jpclett.5c02066 (PMC12451736; doi:10.1021/acs.jpclett.5c02066)
Supplement: Supplementary file 2 [file jz5c02066_si_002.zip › SI/402.xyz]

C  -1.68739800  -0.97156500  -0.00009500
S  -2.91233800  -2.23530800  -0.00013300
C  -4.17224000  -1.00489400  -0.00008400
C  -5.55011400  -1.18458800  -0.00008600
C  -6.33887100  -0.03404100  -0.00004200
C  -5.79377600  1.25812200   0.00000200
C  -4.41505000  1.42703800   0.00000300
C  -3.59961400  0.28699100   -0.00004000
H  -6.01336500  -2.16385900  -0.00012100
H  -6.45877200  2.11302100   0.00003400
H  -3.97136700  2.41586300   0.00003600
N  -7.79957100  -0.19071400  -0.00004500
O  -8.48778700  0.83158900   0.00000400
O  -8.25505600  -1.33729600  -0.00008100
N  -2.21289400  0.26747200   -0.00004700
N  -0.39979200  -1.28603000  -0.00011500
C  0.47674200   -0.27040000  -0.00007600
O  0.13144600   0.99231700   -0.00000600
B  -1.25685300  1.52791900   0.00001600
F  -1.47669200  2.26801900   -1.14845900
F  -1.47669900  2.26790500   1.14856400
C  1.87792500   -0.59552500  -0.00010400
C  2.85036100   0.35967700   -0.00008200
H  2.09720600   -1.65749700  -0.00015100
H  2.51584200   1.39597400   -0.00005300
C  4.28060600   0.16482000   -0.00010400
C  4.90552100   -1.10378300  -0.00005300
C  6.28142300   -1.23958800  -0.00007200
C  7.13402300   -0.09909100  -0.00021400
C  6.51181700   1.17734300   -0.00013900
C  5.13146800   1.29234800   -0.00012000
H  4.29921100   -2.00513300  0.00005100
H  6.70459000   -2.23698900  0.00005100
H  7.11038900   2.08026800   -0.00009400
H  4.68852000   2.28589000   -0.00008700
N  8.50097900   -0.23077400  -0.00044300
C  9.11370300   -1.55260600  0.00069000
C  9.35061700   0.95263000   0.00075500
H  8.83041800   -2.13102900  -0.88931400
H  8.83160000   -2.12919900  0.89230600
H  10.19891100  -1.44292400  -0.00022200
H  9.18023200   1.57184300   0.89215800
H  9.17981100   1.57370700   -0.88922700
H  10.39623500  0.64218400   0.00011600
