# Supplementary material for: Structure of Organoboron Dyes and Multiphoton Absorption: Insights from Theory
Source: J Phys Chem Lett. 2025 Sep 9;16(37):9693–700. doi: 10.1021/acs.jpclett.5c02066 (PMC12451736; doi:10.1021/acs.jpclett.5c02066)
Supplement: Supplementary file 2 [file jz5c02066_si_002.zip › SI/123.xyz]

C  -0.93838000  -0.02229200  0.03489400
C  -1.72692800  1.20080800   0.01023700
C  -1.10754900  2.47055800   0.07791200
C  -1.86573000  3.62654600   0.04748100
C  -3.27217800  3.55208900   -0.05620600
C  -3.89996800  2.32304500   -0.12487600
C  -3.14445000  1.12524300   -0.09186000
C  -3.74944700  -0.16570400  -0.15828700
C  -2.96519300  -1.27534100  -0.10392600
H  -0.02840500  2.51207400   0.15932300
H  -1.37919600  4.59660900   0.10442400
H  -3.86156800  4.46513900   -0.08040900
H  -4.98251100  2.25897800   -0.20340700
H  -4.82691400  -0.26675900  -0.24058500
H  -3.36982500  -2.27860800  -0.13711200
N  -1.59203000  -1.21618100  -0.00324800
N  0.39869200   0.11005800   0.09326800
C  1.28302700   -0.84097900  -0.18322200
S  0.88960200   -2.48911500  -0.63109400
B  -0.84701300  -2.59262300  0.23859900
F  -0.69714900  -2.76007200  1.60974700
F  -1.57739000  -3.62200900  -0.33752300
C  2.68692900   -0.52382200  -0.18273200
C  3.14253400   0.75170900   0.03533300
H  3.37248700   -1.34462700  -0.35811900
H  2.40884400   1.54031400   0.17248500
N  4.43229600   1.14610800   0.12431200
C  5.51705100   0.19065400   -0.05430200
C  4.78137400   2.56023600   0.14345900
H  5.59632400   -0.13998100  -1.10007900
H  5.35415100   -0.68763000  0.57882300
H  6.45948900   0.65961500   0.23803500
H  5.52801000   2.75630600   0.92161600
H  3.89046700   3.15447800   0.35940200
H  5.19166000   2.88537100   -0.82364800
