# Supplementary material for: Structure of Organoboron Dyes and Multiphoton Absorption: Insights from Theory
Source: J Phys Chem Lett. 2025 Sep 9;16(37):9693–700. doi: 10.1021/acs.jpclett.5c02066 (PMC12451736; doi:10.1021/acs.jpclett.5c02066)
Supplement: Supplementary file 2 [file jz5c02066_si_002.zip › SI/382.xyz]

C  -4.64433200  0.94567400   0.02585900
N  -5.54282600  1.97594700   -0.00232800
C  -5.19797400  3.39037400   -0.00735000
C  -6.82003800  1.44190400   -0.07441800
C  -6.68709700  0.08616600   -0.07853000
H  -4.13135600  3.47715400   0.20004800
H  -5.41585400  3.83419800   -0.98450500
H  -5.76885200  3.91199700   0.76641600
H  -7.69665900  2.07005100   -0.11548600
H  -7.43222100  -0.69309600  -0.11779700
N  -5.33904000  -0.21439900  -0.01654600
N  -3.31976500  1.15857800   0.08118500
C  -2.44920800  0.17479200   -0.08527000
S  -2.84088100  -1.50318700  -0.41948800
B  -4.72633500  -1.63858200  0.14556800
F  -4.80437000  -2.02717400  1.47657700
F  -5.38609700  -2.52585000  -0.69037500
C  -1.05251700  0.56807300   -0.04028500
C  0.02038900   -0.27021100  -0.06114400
C  1.38626000   0.16855600   -0.02563600
C  2.43718100   -0.69806400  -0.04008200
H  -0.89763500  1.64317100   0.03053800
H  -0.15087500  -1.34522400  -0.10072600
H  1.55968000   1.24338200   0.01377900
H  2.19992200   -1.76242700  -0.07970800
C  3.85566100   -0.38914900  -0.00912800
C  4.37848000   0.92163000   0.03437200
C  5.74188900   1.16813600   0.06254800
C  6.68363800   0.10440900   0.05499000
C  6.16548300   -1.21352100  0.00003100
C  4.79617100   -1.43972100  -0.02757400
H  3.70390500   1.77336700   0.04275300
H  6.08028600   2.19726700   0.09035100
H  6.83311500   -2.06671900  -0.02131500
H  4.43857100   -2.46671500  -0.06764700
N  8.04246700   0.34607400   0.10415800
C  8.54237500   1.71001800   0.02141200
C  8.97960000   -0.75786500  -0.03715200
H  8.15793700   2.32445600   0.84528700
H  8.27090000   2.19783200   -0.92777400
H  9.63088700   1.69645800   0.09866400
H  8.88490200   -1.26385100  -1.01062700
H  8.83368200   -1.50495100  0.75319300
H  9.99802600   -0.37584500  0.05157100
