# Supplementary material for: Structure of Organoboron Dyes and Multiphoton Absorption: Insights from Theory
Source: J Phys Chem Lett. 2025 Sep 9;16(37):9693–700. doi: 10.1021/acs.jpclett.5c02066 (PMC12451736; doi:10.1021/acs.jpclett.5c02066)
Supplement: Supplementary file 2 [file jz5c02066_si_002.zip › SI/516.xyz]

C  -4.25168400   0.98253000   -0.09081100
C  -4.74549000   2.32261600   -0.21123100
C  -6.08031100   2.58322100   -0.19063100
C  -7.00756200   1.52367400   0.02350200
C  -8.39689800   1.76690800   0.13918800
C  -9.27251700   0.73693200   0.41577300
C  -8.76527200   -0.56562200  0.59674300
C  -7.41334900   -0.83769000  0.47769800
C  -6.50116700   0.19910800   0.16585500
H  -4.00021500   3.10088500   -0.32290500
H  -6.45130600   3.59916500   -0.30369400
H  -8.75582500   2.78616500   0.01758200
H  -10.33797700  0.92758600   0.50737700
H  -9.44373500   -1.37883000  0.83968500
H  -7.06115300   -1.84656800  0.63136200
N  -5.12706200   -0.05332200  0.02486400
N  -2.89995200   0.89110300   -0.08042100
C  -2.18108400   -0.18862400  -0.28544300
S  -2.84308800   -1.74151700  -0.69985200
B  -4.64469300   -1.57562200  0.02900800
F  -4.68017100   -2.03726300  1.33889800
F  -5.45108300   -2.33320000  -0.81214700
C  -0.71412200   -0.04153000  -0.23581100
C  0.14853900    -1.15553600  -0.16784400
C  1.52538600    -0.99531000  -0.12142000
C  2.11765700    0.28748600   -0.14053100
C  1.24531500    1.39758900   -0.20304500
C  -0.13252600   1.24210500   -0.24757900
H  -0.26971800   -2.15621900  -0.13130500
H  2.14904700    -1.88187400  -0.05884800
H  1.66885500    2.39955800   -0.22108900
H  -0.78191700   2.10870500   -0.30030200
C  3.55740400    0.52332000   -0.09644800
C  4.53236900    -0.41757200  -0.05556000
H  4.23984000    -1.46721800  -0.05829700
H  3.84137200    1.57480900   -0.09999900
C  5.97353300    -0.20337800  -0.00943900
C  6.83784600    -1.31571500  0.01422800
C  8.22046500    -1.18587500  0.05892300
C  8.83037900    0.09192800   0.07483400
C  7.96478700    1.21735500   0.06535900
C  6.58695400    1.06655300   0.02111600
H  6.41027900    -2.31651200  0.00092600
H  8.82478900    -2.08499600  0.08149300
H  8.37246400    2.22106000   0.09372600
H  5.97524200    1.96452800   0.01582800
N  10.20651400   0.23965300   0.09165100
C  11.05255100   -0.92945900  0.27533200
C  10.78932300   1.55743500   0.29331100
H  10.88863600   -1.66332600  -0.52311000
H  12.09933000   -0.62304700  0.23207200
H  10.87769800   -1.42814300  1.24229600
H  10.47908200   2.25150300   -0.49720500
H  10.51266600   1.99644200   1.26534600
H  11.87706200   1.47612500   0.25181100
