# Supplementary material for: Structure of Organoboron Dyes and Multiphoton Absorption: Insights from Theory
Source: J Phys Chem Lett. 2025 Sep 9;16(37):9693–700. doi: 10.1021/acs.jpclett.5c02066 (PMC12451736; doi:10.1021/acs.jpclett.5c02066)
Supplement: Supplementary file 2 [file jz5c02066_si_002.zip › SI/122.xyz]

C  -1.92978400  0.04686100   0.06557800
C  -2.71871900  1.26428900   0.03256500
C  -2.10541800  2.53709600   0.11816700
C  -2.87032700  3.68739100   0.07728400
C  -4.27488700  3.60593800   -0.05400300
C  -4.89630400  2.37499800   -0.13715000
C  -4.13487900  1.18113200   -0.09341000
C  -4.73030500  -0.11259500  -0.16885100
C  -3.94170300  -1.21967000  -0.10342800
H  -1.02873900  2.58459300   0.22449800
H  -2.39068600  4.65977300   0.14868100
H  -4.86766600  4.51646600   -0.08630900
H  -5.97691500  2.30606800   -0.23476700
H  -5.80603100  -0.21961200  -0.26597200
H  -4.33952700  -2.22538000  -0.14269600
N  -2.57115200  -1.14965000  0.01493900
N  -0.58850500  0.18421900   0.14653200
C  0.30415700   -0.74324900  -0.14042800
S  -0.08239500  -2.37422200  -0.65069500
B  -1.80575000  -2.51895300  0.23933800
F  -1.64076200  -2.69690500  1.60551100
F  -2.52529300  -3.55013200  -0.34464900
C  1.71941600   -0.35818000  -0.09487000
C  2.09112000   1.00227300   -0.04209900
C  3.41699000   1.39784200   -0.00513700
C  4.46713000   0.44023300   -0.01368400
C  4.09462400   -0.92879700  -0.05455400
C  2.76195100   -1.30716400  -0.09472500
H  1.31029400   1.75415400   -0.04191000
H  3.64228500   2.45746600   0.02419000
H  4.85137100   -1.70400400  -0.03963000
H  2.52176200   -2.36529600  -0.10225200
N  5.78741200   0.82407600   0.01916100
C  6.84224000   -0.17957400  0.02108900
C  6.13924400   2.23289100   0.12281000
H  6.78684500   -0.82119200  -0.86833600
H  6.79508100   -0.82165100  0.91243300
H  7.81183900   0.32059600   0.01457000
H  5.73532000   2.68743300   1.03852900
H  5.76906600   2.80623500   -0.73815400
H  7.22569600   2.32921500   0.14844400
