# Supplementary material for: Structure of Organoboron Dyes and Multiphoton Absorption: Insights from Theory
Source: J Phys Chem Lett. 2025 Sep 9;16(37):9693–700. doi: 10.1021/acs.jpclett.5c02066 (PMC12451736; doi:10.1021/acs.jpclett.5c02066)
Supplement: Supplementary file 2 [file jz5c02066_si_002.zip › SI/441.xyz]

C  -1.19378000  1.17950600   0.00671400
O  -1.54516900  2.48826400   -0.00868600
C  -2.92522800  2.53491100   -0.05989100
C  -3.39956300  1.27563400   -0.07349000
H  -3.37493400  3.51351000   -0.08097400
H  -4.40900700  0.89643600   -0.11013000
N  -2.29903600  0.41874000   -0.03164100
N  0.08672000   0.87090800   0.04721700
C  0.49679600   -0.39782000  -0.05415500
S  -0.52893500  -1.80157100  -0.24634400
B  -2.36099000  -1.13534400  0.08005900
F  -2.77573500  -1.49128700  1.35529600
F  -3.21174100  -1.63622500  -0.89228800
C  1.90629700   -0.66909700  -0.04561200
C  2.82667600   0.34838600   0.02759700
H  2.21066400   -1.70749300  -0.10316600
H  2.45689300   1.36938500   0.05486200
N  4.16816600   0.21892300   0.08495200
C  4.79350600   -1.09629300  0.03763000
C  5.03941500   1.38348900   -0.00881400
H  4.67686200   -1.56053900  -0.95182700
H  4.34635400   -1.75635300  0.78874600
H  5.85914300   -0.99474100  0.25458300
H  5.78956900   1.36346100   0.79043500
H  4.44519600   2.29413300   0.09377200
H  5.56015700   1.41326800   -0.97623700
