# Supplementary material for: Structure of Organoboron Dyes and Multiphoton Absorption: Insights from Theory
Source: J Phys Chem Lett. 2025 Sep 9;16(37):9693–700. doi: 10.1021/acs.jpclett.5c02066 (PMC12451736; doi:10.1021/acs.jpclett.5c02066)
Supplement: Supplementary file 2 [file jz5c02066_si_002.zip › SI/420.xyz]

C  -1.98771000  -1.10128600  0.02648900
O  -3.06585900  -1.91301500  0.04458400
C  -4.18137900  -1.08331100  0.00748800
C  -3.76191900  0.19667000   -0.03149200
H  -5.14208400  -1.56974900  0.01554600
H  -4.31801800  1.12065400   -0.06686300
N  -2.37252500  0.17947600   -0.01894900
C  -0.65847700  -1.53183200  0.04512600
H  -0.41801400  -2.58480900  0.09388700
C  0.33041300   -0.54825400  -0.01637600
O  0.01872700   0.73726400   -0.08511700
B  -1.32735200  1.35768600   -0.00961800
F  -1.54000100  2.16757400   -1.11697800
F  -1.45910600  2.07180800   1.17675800
C  1.73007500   -0.87951700  -0.01567200
C  2.68772700   0.09788900   -0.05250500
H  1.98360300   -1.93304400  0.02485300
H  2.35869000   1.13307600   -0.05889700
N  4.03133300   -0.07350200  -0.10258700
C  4.60802100   -1.40734300  -0.05154800
C  4.92654800   1.05217000   0.13049500
H  4.12407100   -2.05573100  -0.78971900
H  4.49464900   -1.86342700  0.94388400
H  5.67285000   -1.34819000  -0.29008100
H  5.32584000   1.04660300   1.15579700
H  4.38490100   1.98820000   -0.02446900
H  5.76783300   1.01663100   -0.57088600
