# Supplementary material for: Structure of Organoboron Dyes and Multiphoton Absorption: Insights from Theory
Source: J Phys Chem Lett. 2025 Sep 9;16(37):9693–700. doi: 10.1021/acs.jpclett.5c02066 (PMC12451736; doi:10.1021/acs.jpclett.5c02066)
Supplement: Supplementary file 2 [file jz5c02066_si_002.zip › SI/166.xyz]

C  -0.51930300  0.53975600   -0.01890400
N  -1.32124600  1.65131400   -0.02737000
C  -0.85924400  3.02622300   -0.05153900
C  -2.64936000  1.22602500   -0.01048900
C  -3.84869200  1.93569800   -0.01001600
C  -5.02919900  1.18564600   0.00979300
C  -5.00205800  -0.21998300  0.02835300
C  -3.79713000  -0.92792400  0.02779500
C  -2.61918200  -0.18300400  0.00811300
H  0.23082800   3.01568600   -0.06509900
H  -1.23043000  3.53662500   -0.94718500
H  -1.20842200  3.56113000   0.83868900
H  -3.87166900  3.02143300   -0.02433600
H  -5.98516100  1.70185900   0.01079800
H  -5.93918100  -0.76934300  0.04345700
H  -3.76907200  -2.01225300  0.04198300
N  -1.28390200  -0.57294100  0.00239000
N  0.81589500   0.59278500   -0.03157700
C  1.45055800   -0.58372600  -0.02125800
O  0.84745000   -1.74944100  -0.00165200
B  -0.63085800  -1.98942900  0.01584100
F  -0.97575800  -2.66677200  1.17742200
F  -0.99778100  -2.69895300  -1.11936600
C  2.88817900   -0.65091000  -0.02737800
C  3.66087900   0.47754300   -0.02708200
H  3.30972800   -1.64864900  -0.02277100
H  3.16059500   1.44160000   0.00360700
N  5.01210700   0.53680600   -0.07947800
C  5.80555300   -0.68404100  -0.08435700
C  5.71113700   1.78776000   0.18120400
H  5.43088100   -1.37339500  -0.84783500
H  5.77543000   -1.19138500  0.89118500
H  6.84331500   -0.43620200  -0.32012000
H  6.13380600   1.81033000   1.19657900
H  5.01592000   2.62432300   0.07727600
H  6.52717500   1.92231500   -0.53788300
