# Supplementary material for: Structure of Organoboron Dyes and Multiphoton Absorption: Insights from Theory
Source: J Phys Chem Lett. 2025 Sep 9;16(37):9693–700. doi: 10.1021/acs.jpclett.5c02066 (PMC12451736; doi:10.1021/acs.jpclett.5c02066)
Supplement: Supplementary file 2 [file jz5c02066_si_002.zip › SI/411.xyz]

C  -0.64206000  -0.84270600  0.01314400
S  -1.80868000  -2.16746700  0.01624300
C  -3.12944600  -1.01316500  -0.00499800
C  -4.49376100  -1.27761500  -0.00042300
C  -5.35388000  -0.18045500  0.00216400
C  -4.88651900  1.14072800   0.00432800
C  -3.52060500  1.39420200   -0.00203200
C  -2.62975700  0.30918700   -0.01142900
H  -4.89232200  -2.28495800  0.00408500
H  -5.60031400  1.95532400   0.01030300
H  -3.14672000  2.40977400   -0.00652600
N  -6.80114800  -0.42633300  0.00624900
O  -7.55159700  0.55162600   0.01275400
O  -7.18594500  -1.59884700  0.00290400
N  -1.23621800  0.37448600   -0.01544100
N  0.63478300   -1.16686600  0.04354200
C  1.63337600   -0.28610800  -0.12751200
S  1.40471700   1.40392300   -0.50212500
B  -0.43059100  1.72433200   0.11891900
F  -0.97771600  2.69254500   -0.70921100
F  -0.43952400  2.11217500   1.44945400
C  2.95346700   -0.83535500  -0.06136000
C  4.11887600   -0.10948500  -0.07945400
C  5.42449000   -0.66360300  -0.02441900
C  6.53502500   0.15118400   -0.02333800
H  2.98929400   -1.91863500  0.02945900
H  4.04528800   0.97698500   -0.12827700
H  5.52799000   -1.74444200  0.02117600
H  6.38835500   1.22924700   -0.04640200
N  7.83042700   -0.23224100  -0.01128400
C  8.18695900   -1.64356100  0.05133400
C  8.89958800   0.74043900   0.17836800
H  7.66091900   -2.20316500  -0.72943700
H  7.93450100   -2.07947500  1.02850400
H  9.26163400   -1.74835400  -0.11238600
H  9.33020100   0.66715700   1.18696100
H  8.50660200   1.75049000   0.04175000
H  9.69701000   0.57493800   -0.55482800
