# Supplementary material for: Structure of Organoboron Dyes and Multiphoton Absorption: Insights from Theory
Source: J Phys Chem Lett. 2025 Sep 9;16(37):9693–700. doi: 10.1021/acs.jpclett.5c02066 (PMC12451736; doi:10.1021/acs.jpclett.5c02066)
Supplement: Supplementary file 2 [file jz5c02066_si_002.zip › SI/383.xyz]

C  -4.26564700  0.96398400   -0.01764200
N  -4.90908600  2.16554100   -0.10789200
C  -4.25640800  3.46518900   -0.18558900
C  -6.27324000  1.92806000   -0.17191100
C  -6.44799500  0.57891900   -0.10477700
H  -3.22921500  3.35177100   0.16077100
H  -4.25307400  3.83457700   -1.21663500
H  -4.78565600  4.17534100   0.45534700
H  -6.98629700  2.73378900   -0.25574000
H  -7.34868600  -0.01494700  -0.11247300
N  -5.20119800  -0.01143300  -0.00908200
N  -2.92503300  0.87674000   0.04279300
C  -2.29633600  -0.27577900  -0.06045600
S  -3.04601600  -1.83975300  -0.28557200
B  -4.92463600  -1.52498900  0.23617400
F  -5.10028600  -1.81791500  1.58111300
F  -5.75091200  -2.28664000  -0.57320100
C  -0.81607200  -0.23368900  -0.04861800
C  -0.03561800  -1.37475100  0.21249500
C  1.35367300   -1.30486300  0.21872600
C  2.03150300   -0.09802800  -0.04138700
C  1.24317800   1.04194500   -0.30235200
C  -0.14443200  0.97863600   -0.30020200
H  -0.52069300  -2.31773200  0.44219700
H  1.92263800   -2.19712900  0.46421400
H  1.72835600   1.98444900   -0.54127000
H  -0.72913600  1.86589300   -0.51676600
C  3.50864000   -0.02785500  -0.03976600
C  4.30027200   -1.10557400  -0.47534000
C  5.68964900   -1.04894000  -0.47817500
C  6.37671300   0.10929000   -0.04041800
C  5.58300200   1.18969000   0.41551600
C  4.19419000   1.11675800   0.40451500
H  3.82112900   -2.00761700  -0.84716400
H  6.23915900   -1.91177500  -0.83580700
H  6.04805700   2.09264000   0.79331000
H  3.63141500   1.96454800   0.78697500
N  7.76225500   0.18495600   -0.06703100
C  8.53799400   -1.02049500  -0.31643300
C  8.42891300   1.30547400   0.57784600
H  8.30288500   -1.44299300  -1.30048100
H  9.60007700   -0.76756300  -0.31336900
H  8.36514800   -1.80047200  0.44322800
H  8.23553900   1.34837000   1.66259500
H  9.50617700   1.21510100   0.42472600
H  8.11196200   2.25729200   0.13569900
