# Supplementary material for: Structure of Organoboron Dyes and Multiphoton Absorption: Insights from Theory
Source: J Phys Chem Lett. 2025 Sep 9;16(37):9693–700. doi: 10.1021/acs.jpclett.5c02066 (PMC12451736; doi:10.1021/acs.jpclett.5c02066)
Supplement: Supplementary file 2 [file jz5c02066_si_002.zip › SI/544.xyz]

C  -3.10177900  0.95584300   -0.00672800
S  -3.60507500  2.63622700   -0.07714500
C  -5.27870900  2.14619000   -0.14465100
C  -5.38211300  0.79716900   -0.10913000
H  -6.07892300  2.86996500   -0.20363700
H  -6.29002300  0.20968000   -0.13522200
N  -4.16822100  0.13035300   -0.03134100
N  -1.80592300  0.66860200   0.04019700
C  -1.33760200  -0.56833400  -0.09553200
S  -2.29255100  -2.01154200  -0.31557200
B  -4.10258500  -1.42439700  0.18146300
F  -4.34248700  -1.70488800  1.51826000
F  -5.02606000  -2.03621200  -0.65021100
C  0.09718600   -0.77338900  -0.11192300
C  0.99535700   0.24481600   -0.01207900
H  0.42451900   -1.80463900  -0.20415400
H  0.58480000   1.24899800   0.07779300
C  2.43972800   0.15083700   -0.00724700
C  3.15545700   -1.06391900  -0.10574600
C  4.53877100   -1.10122100  -0.09780600
C  5.30716100   0.09105000   0.01078200
C  4.59472000   1.31383600   0.11164800
C  3.20822100   1.32974800   0.10175900
H  2.61728500   -2.00382100  -0.18947100
H  5.03169200   -2.06307000  -0.17543300
H  5.12623400   2.25400100   0.19866000
H  2.69567200   2.28609600   0.18150200
N  6.68269900   0.05705800   0.01771700
C  7.38689300   -1.21391900  -0.07368100
C  7.44341400   1.29180300   0.14090200
H  7.15201600   -1.74102700  -1.00872500
H  7.14019300   -1.87730100  0.76717300
H  8.46186600   -1.02908500  -0.05288000
H  7.22466800   1.81164800   1.08440700
H  7.23263900   1.98114400   -0.68849800
H  8.50910000   1.05918600   0.12276800
