# Supplementary material for: Structure of Organoboron Dyes and Multiphoton Absorption: Insights from Theory
Source: J Phys Chem Lett. 2025 Sep 9;16(37):9693–700. doi: 10.1021/acs.jpclett.5c02066 (PMC12451736; doi:10.1021/acs.jpclett.5c02066)
Supplement: Supplementary file 2 [file jz5c02066_si_002.zip › SI/435.xyz]

C  -3.90151200  -1.13436900  -0.00012600
O  -4.85732600  -2.08380600  -0.00006600
C  -6.07137200  -1.41807500  0.00113400
C  -5.83764100  -0.08976600  0.00173000
H  -6.95638700  -2.03189700  0.00136100
H  -6.51728700  0.74836300   0.00265500
N  -4.45794800  0.08054100   0.00096400
N  -2.61317900  -1.45373900  -0.00114700
C  -1.77421700  -0.41419200  -0.00086900
O  -2.15136900  0.84346500   0.00039400
B  -3.55229200  1.36663600   0.00089100
F  -3.78431500  2.10146400   -1.14797700
F  -3.78360100  2.10114000   1.15009100
C  -0.35701400  -0.69354300  -0.00184500
C  0.58350400   0.28791200   -0.00186300
H  -0.10589300  -1.74873900  -0.00267000
H  0.21955600   1.31417400   -0.00125800
C  2.02342900   0.13465000   -0.00276900
C  2.68500600   -1.11352300  -0.00221800
C  4.06577600   -1.20921100  -0.00300900
C  4.88402900   -0.04564900  -0.00541600
C  4.22502200   1.21053800   -0.00424600
C  2.84031700   1.28504000   -0.00344900
H  2.10557200   -2.03247200  -0.00050100
H  4.51744300   -2.19418200  -0.00160900
H  4.79634400   2.13109200   -0.00397200
H  2.36901500   2.26552700   -0.00286900
N  6.25730300   -0.13738700  -0.00931500
C  6.90668700   -1.43995300  0.00975000
C  7.07010800   1.06985200   0.00837500
H  6.63460400   -2.04066200  -0.86907000
H  6.64706700   -2.01204800  0.91185500
H  7.98858000   -1.29979400  -0.00115300
H  6.88498500   1.67212800   0.90921300
H  6.87780000   1.69920700   -0.87152200
H  8.12488300   0.79126300   -0.00113600
