# Supplementary material for: Structure of Organoboron Dyes and Multiphoton Absorption: Insights from Theory
Source: J Phys Chem Lett. 2025 Sep 9;16(37):9693–700. doi: 10.1021/acs.jpclett.5c02066 (PMC12451736; doi:10.1021/acs.jpclett.5c02066)
Supplement: Supplementary file 2 [file jz5c02066_si_002.zip › SI/369.xyz]

C  3.73327300   0.79191400   0.00093100
N  4.78377900   1.65877900   0.00109800
C  4.67564200   3.11020900   -0.00519500
C  5.95729900   0.91185600   0.00808300
C  5.59624600   -0.40249300  0.01201200
H  3.61599700   3.36755600   -0.01069500
H  5.14866900   3.52839600   0.88896500
H  5.15619700   3.52113900   -0.89869900
H  6.92829000   1.38266100   0.00950600
H  6.20273300   -1.29503900  0.01758500
N  4.21717200   -0.46640600  0.00754500
N  2.43852100   1.16345500   -0.00505000
C  1.55709700   0.17243100   -0.00528100
O  1.86841600   -1.10547300  -0.00003200
B  3.24127300   -1.69281500  0.00970800
F  3.43659500   -2.45338000  -1.13394200
F  3.42577500   -2.44056100  1.16366200
C  0.14702700   0.51403400   -0.01205400
C  -0.83504800  -0.42148400  -0.01376300
H  -0.05884500  1.57944100   -0.01615400
H  -0.51816200  -1.46316400  -0.01083100
C  -2.27080500  -0.20242900  -0.01998100
C  -2.87608300  1.07244000   -0.01506900
C  -4.25256700  1.23041500   -0.02050400
C  -5.12247500  0.10662200   -0.03752200
C  -4.51988400  -1.17621300  -0.03157100
C  -3.13859100  -1.31324700  -0.02614000
H  -2.25643100  1.96490800   -0.00286800
H  -4.65804800  2.23531900   -0.01091700
H  -5.13067200  -2.07113000  -0.03072400
H  -2.71251900  -2.31429600  -0.02345400
N  -6.49403400  0.26037900   -0.06314100
C  -7.08121800  1.58532600   0.06797000
C  -7.35616000  -0.90681500  0.04629000
H  -6.74969700  2.24868200   -0.74083100
H  -6.82896400  2.06060500   1.02860900
H  -8.16746200  1.50212800   0.00366700
H  -7.21781800  -1.43953200  0.99991800
H  -7.17078400  -1.61421200  -0.77175600
H  -8.39808700  -0.58896200  -0.01948500
