# Supplementary material for: Structure of Organoboron Dyes and Multiphoton Absorption: Insights from Theory
Source: J Phys Chem Lett. 2025 Sep 9;16(37):9693–700. doi: 10.1021/acs.jpclett.5c02066 (PMC12451736; doi:10.1021/acs.jpclett.5c02066)
Supplement: Supplementary file 2 [file jz5c02066_si_002.zip › SI/364.xyz]

C  -1.38789700  0.79477500   -0.01553300
N  -2.09643800  1.96007000   -0.02360800
C  -1.52174400  3.29478800   -0.05398200
C  -3.45295300  1.64141900   0.00175600
C  -3.54438900  0.28348000   0.02425600
H  -0.43646400  3.19253800   -0.08006900
H  -1.85796700  3.83307000   -0.94622500
H  -1.81318000  3.85557900   0.84026900
H  -4.21389600  2.40654000   0.00090500
H  -4.41037300  -0.35993200  0.04684300
N  -2.26203600  -0.23252000  0.01345500
N  -0.04689800  0.71682600   -0.03544400
C  0.46107500   -0.51318800  -0.02439600
O  -0.25955000  -1.61519100  0.00140600
B  -1.75002600  -1.71033100  0.02810100
F  -2.15945700  -2.34279200  1.19439700
F  -2.19838400  -2.37924900  -1.10285500
C  1.88676400   -0.73520700  -0.03634400
C  2.77693600   0.30032300   -0.03737400
H  2.19658800   -1.77315300  -0.03516900
H  2.38589300   1.31359800   -0.00040400
N  4.12948600   0.21402200   -0.10238800
C  4.78348500   -1.08590500  -0.10716600
C  4.95536500   1.37319700   0.20520700
H  4.32508700   -1.73372700  -0.86108500
H  4.71129900   -1.58294200  0.87213200
H  5.83916900   -0.95534800  -0.35818900
H  5.33611800   1.33997200   1.23743200
H  4.36574600   2.28539100   0.08384200
H  5.81044900   1.41908200   -0.47856900
