# Supplementary material for: Structure of Organoboron Dyes and Multiphoton Absorption: Insights from Theory
Source: J Phys Chem Lett. 2025 Sep 9;16(37):9693–700. doi: 10.1021/acs.jpclett.5c02066 (PMC12451736; doi:10.1021/acs.jpclett.5c02066)
Supplement: Supplementary file 2 [file jz5c02066_si_002.zip › SI/120.xyz]

C  -3.79857000  0.10323700   -0.00270100
C  -4.64856400  1.26974500   -0.08055200
C  -4.10103100  2.57363500   -0.11847100
C  -4.93278800  3.67486300   -0.19284800
C  -6.33551800  3.50668500   -0.23248300
C  -6.89105300  2.24183300   -0.19705300
C  -6.06213600  1.09579900   -0.12009000
C  -6.58471800  -0.23274200  -0.08113800
C  -5.72864500  -1.28849600  -0.00540400
H  -3.02336200  2.68298500   -0.08710900
H  -4.50852600  4.67468400   -0.22105000
H  -6.98068500  4.37949800   -0.29122400
H  -7.96984900  2.11087800   -0.22751800
H  -7.65610700  -0.40322400  -0.11008500
H  -6.06308400  -2.31839300  0.02784700
N  -4.36470500  -1.12360900  0.03389200
N  -2.45386200  0.27799300   0.02584400
C  -1.65689300  -0.77177900  0.04172700
O  -2.06103600  -2.01834500  0.04985300
B  -3.47534800  -2.42950900  0.16943400
F  -3.70651600  -2.98882300  1.41847300
F  -3.80381200  -3.30090400  -0.85625700
C  -0.19856200  -0.57868900  0.03785400
C  0.66774100   -1.68577700  0.07198800
C  2.04566800   -1.50306600  0.07075800
C  2.61623400   -0.21419900  0.03147200
C  1.73545700   0.88768900   -0.00391200
C  0.35763100   0.71234500   0.00122800
H  0.25000100   -2.68599500  0.11240800
H  2.69287400   -2.37339500  0.13053100
H  2.13977600   1.89414000   -0.06520200
H  -0.30508500  1.56996100   -0.03582600
C  4.08243500   -0.02514800  0.02737500
C  4.94287600   -0.93651300  -0.61103400
C  6.32261400   -0.76571900  -0.62452600
C  6.93088900   0.33583200   0.02542500
C  6.06656800   1.26144000   0.65953700
C  4.68838000   1.07770100   0.65577400
H  4.52465500   -1.78672400  -1.14364700
H  6.92590600   -1.49296100  -1.15499800
H  6.46920600   2.12706300   1.17231800
H  4.07168800   1.80198600   1.18173100
N  8.30836000   0.49563000   0.04920300
C  9.14333500   -0.36590300  -0.77362200
C  8.87471300   1.74860000   0.52475100
H  8.93924800   -0.25189700  -1.85106600
H  10.19227000  -0.12105900  -0.59538200
H  9.00096600   -1.41984900  -0.50760500
H  8.59480100   1.93630800   1.56819500
H  9.96384300   1.68567400   0.48344600
H  8.55452000   2.61382500   -0.07859000
