# Supplementary material for: Structure of Organoboron Dyes and Multiphoton Absorption: Insights from Theory
Source: J Phys Chem Lett. 2025 Sep 9;16(37):9693–700. doi: 10.1021/acs.jpclett.5c02066 (PMC12451736; doi:10.1021/acs.jpclett.5c02066)
Supplement: Supplementary file 2 [file jz5c02066_si_002.zip › SI/186.xyz]

C  -4.31285300  0.63480500   0.06971900
N  -5.03655100  1.80016400   0.10814300
C  -4.48086800  3.14070900   0.17893600
C  -6.38706900  1.48055100   0.05020300
C  -7.52864500  2.28328800   0.05203000
C  -8.76034300  1.62866000   -0.00811500
C  -8.84128600  0.22453600   -0.06903500
C  -7.69750200  -0.57503100  -0.07452900
C  -6.46415400  0.07646100   -0.01530800
H  -3.40078500  3.05391600   0.29196600
H  -4.71164600  3.69827000   -0.73545400
H  -4.89826700  3.67043700   1.04143200
H  -7.46645100  3.36631300   0.09824000
H  -9.67400700  2.21635200   -0.00845000
H  -9.81777700  -0.24907400  -0.11503400
H  -7.75464000  -1.65608400  -0.12799100
N  -5.15908400  -0.41865100  -0.00446100
N  -2.97486100  0.65791600   0.10609600
C  -2.23821400  -0.42343900  -0.08251100
S  -2.84053900  -2.02598100  -0.40507000
B  -4.74916300  -1.91401500  0.10225500
F  -4.91281800  -2.35619600  1.40740600
F  -5.47885500  -2.67745200  -0.79567600
C  -0.77263000  -0.23717300  -0.07640500
C  0.12289400   -1.31966200  0.05128000
C  1.49564200   -1.12088600  0.05206200
C  2.05312000   0.17068600   -0.07793800
C  1.14932700   1.24946700   -0.20113100
C  -0.22469300  1.05522500   -0.19694100
H  -0.26513900  -2.32590800  0.16971300
H  2.14391000   -1.98457100  0.16454800
H  1.54397800   2.25794000   -0.30580700
H  -0.89471200  1.90142500   -0.29812400
C  3.48689600   0.44543600   -0.08841400
C  4.48732100   -0.46483400  -0.00128700
H  4.22300000   -1.51856400  0.08319700
H  3.74225700   1.50038900   -0.17905100
C  5.92316300   -0.21223700  -0.00895000
C  6.81683100   -1.29787300  0.07748500
C  8.19624700   -1.13117600  0.07601700
C  8.77245300   0.15850200   -0.02222300
C  7.87747100   1.25827400   -0.09537800
C  6.50336200   1.07080600   -0.09200200
H  6.41567500   -2.30688000  0.15210300
H  8.82437900   -2.01085900  0.15178900
H  8.25911900   2.27081700   -0.15491500
H  5.86819500   1.95045600   -0.15050200
N  10.14428200  0.34067400   -0.05298900
C  11.02503000  -0.78968800  0.19783400
C  10.69672500  1.68387300   0.03321100
H  10.86035600  -1.58745700  -0.53655300
H  12.06198700  -0.46239200  0.10239200
H  10.88784500  -1.21536100  1.20496300
H  10.34936100  2.30780100   -0.79923000
H  10.43205000  2.18889500   0.97612900
H  11.78492600  1.62635300   -0.03027100
