# Supplementary material for: Structure of Organoboron Dyes and Multiphoton Absorption: Insights from Theory
Source: J Phys Chem Lett. 2025 Sep 9;16(37):9693–700. doi: 10.1021/acs.jpclett.5c02066 (PMC12451736; doi:10.1021/acs.jpclett.5c02066)
Supplement: Supplementary file 2 [file jz5c02066_si_002.zip › SI/440.xyz]

C  -2.42800200  1.21198000   0.03115700
O  -2.98595600  2.44460600   0.01769100
C  -4.35252100  2.26672200   -0.04303600
C  -4.61665100  0.94584200   -0.06218400
H  -4.95548400  3.15917200   -0.06512300
H  -5.55042800  0.40712800   -0.10604800
N  -3.39149700  0.28248300   -0.01530100
N  -1.11102300  1.11199900   0.08043800
C  -0.49470200  -0.05553400  -0.07556700
S  -1.28497600  -1.58415900  -0.38383800
B  -3.17127900  -1.25785300  0.10683200
F  -3.40267800  -1.65477800  1.41374700
F  -3.99252900  -1.91583200  -0.79117000
C  0.96891100   -0.03460100  -0.04475000
C  1.65842500   1.19821600   -0.05742200
C  3.04048400   1.26044900   -0.03701200
C  3.82718700   0.07731300   0.00322700
C  3.13375100   -1.16217000  0.02735500
C  1.74990700   -1.20810100  0.00384000
H  1.08160400   2.11582400   -0.09075300
H  3.51581400   2.23402400   -0.05565900
H  3.68082800   -2.09595300  0.07667000
H  1.26354500   -2.17739600  0.04095900
N  5.19998900   0.13008300   0.02162700
C  5.98107600   -1.09843300  0.06639800
C  5.88495200   1.41529200   0.03783700
H  5.76941000   -1.74117900  -0.79856300
H  5.78258000   -1.67470800  0.98111200
H  7.04269400   -0.84799200  0.04780600
H  5.61310900   2.00893300   0.92168300
H  5.65535300   2.00704200   -0.85881500
H  6.96231700   1.24575300   0.06283300
