# Supplementary material for: Structure of Organoboron Dyes and Multiphoton Absorption: Insights from Theory
Source: J Phys Chem Lett. 2025 Sep 9;16(37):9693–700. doi: 10.1021/acs.jpclett.5c02066 (PMC12451736; doi:10.1021/acs.jpclett.5c02066)
Supplement: Supplementary file 2 [file jz5c02066_si_002.zip › SI/316.xyz]

C  3.20184900    -0.85476900  0.02051100
S  4.23551300    -2.28413900  0.00352000
C  5.66103400    -1.26489000  -0.01705300
C  6.99990000    -1.66220100  -0.02617600
C  7.94922900    -0.65181000  -0.01993100
C  7.61993600    0.70483400   -0.00270600
C  6.28164300    1.08870000   0.00396700
C  5.29234500    0.09546500   -0.00740900
H  7.30184300    -2.70398400  -0.03412700
H  8.41324500    1.44483500   0.00451200
H  6.00749700    2.13591100   0.01150500
F  9.26243100    -0.99979900  -0.02830600
N  3.90235100    0.29362900   0.00128000
N  1.89237300    -1.06354700  0.05145000
C  0.98897900    -0.09270100  -0.09774400
S  1.35944800    1.58298800   -0.39979100
B  3.24201300    1.71611700   0.14953200
F  3.33717500    2.11368500   1.47408100
F  3.85478500    2.61935900   -0.70660500
C  -0.38706400   -0.52549600  -0.06148600
C  -1.48359200   0.28931200   -0.07404600
C  -2.83383300   -0.17987400  -0.04873400
C  -3.90362200   0.66884600   -0.05195900
H  -0.51285000   -1.60459300  -0.00423700
H  -1.33720700   1.36873700   -0.09733200
H  -2.98541300   -1.25809400  -0.02738600
H  -3.68482900   1.73760800   -0.07534500
C  -5.31185400   0.33422600   -0.02917900
C  -5.80951300   -0.98820100  0.00388500
C  -7.16657500   -1.26034900  0.02574100
C  -8.12850400   -0.21284200  0.01507300
C  -7.63562100   1.11709500   -0.01726700
C  -6.27224600   1.36880500   -0.03885000
H  -5.11852900   -1.82647900  0.01322000
H  -7.48694000   -2.29522900  0.05129100
H  -8.32036400   1.95678500   -0.02518100
H  -5.93305400   2.40241700   -0.06332400
N  -9.47847500   -0.48012000  0.03501900
C  -9.95427200   -1.85487500  0.08520500
C  -10.43956400  0.61290500   0.03430900
H  -9.60599500   -2.37345400  0.98962500
H  -9.62388900   -2.43046300  -0.79060700
H  -11.04516000  -1.85538700  0.09556800
H  -10.33918800  1.23890200   -0.86319600
H  -10.32394500  1.25686200   0.91769100
H  -11.44985900  0.20143900   0.04630100
