# Supplementary material for: Structure of Organoboron Dyes and Multiphoton Absorption: Insights from Theory
Source: J Phys Chem Lett. 2025 Sep 9;16(37):9693–700. doi: 10.1021/acs.jpclett.5c02066 (PMC12451736; doi:10.1021/acs.jpclett.5c02066)
Supplement: Supplementary file 2 [file jz5c02066_si_002.zip › SI/405.xyz]

C  2.52601500    -0.67047700  -0.06944700
S  3.56914300    -2.07863900  -0.20448700
C  4.98198300    -1.03309200  -0.09864700
C  6.32395300    -1.39390500  -0.13023700
C  7.25770300    -0.36353900  -0.02710800
C  6.89013800    0.98352400   0.10335200
C  5.54624100    1.33351900   0.13399200
C  4.58729000    0.31679300   0.03219800
H  6.65300400    -2.42127000  -0.22963700
H  7.66334000    1.73818000   0.17903800
H  5.23835700    2.36787400   0.23426000
N  8.68586900    -0.71222000  -0.05725400
O  9.50284400    0.20516800   0.03447000
O  8.98361300    -1.90344200  -0.17265300
N  3.20883600    0.48068100   0.04477600
N  1.20494400    -0.80902600  -0.08604700
C  0.47351100    0.30207200   0.02056200
O  0.97829800    1.49926200   0.13826500
B  2.42865100    1.85071200   0.17574400
F  2.73587000    2.43849300   1.38761800
F  2.74107000    2.65994500   -0.89947700
C  -0.98399200   0.20371300   0.00808700
C  -1.77950000   1.36025000   0.12164200
C  -3.16380800   1.26401400   0.11173700
C  -3.81469700   0.01708300   -0.01541200
C  -3.00359400   -1.13372900  -0.13037500
C  -1.61897500   -1.04719800  -0.11710700
H  -1.30010700   2.32726400   0.23018400
H  -3.75481600   2.16666100   0.23427900
H  -3.46957200   -2.10580300  -0.26160300
H  -1.01169300   -1.94037800  -0.21617800
C  -5.28683500   -0.08035100  -0.02754900
C  -6.09213300   0.94496500   -0.55854000
C  -7.47853400   0.86073600   -0.57742400
C  -8.15105100   -0.27219000  -0.05469200
C  -7.34414500   -1.29919200  0.49600000
C  -5.95842700   -1.20094800  0.49668400
H  -5.62566700   1.82294300   -0.99736000
H  -8.03909300   1.67940400   -1.01305700
H  -7.79912800   -2.17756000  0.93830900
H  -5.38745500   -2.00524100  0.95303800
N  -9.52937800   -0.37293800  -0.08659300
C  -10.32818400  0.77183900   -0.49762500
C  -10.18919600  -1.48340200  0.58291000
H  -10.09195800  1.07113100   -1.52639800
H  -11.38452500  0.49918300   -0.46740200
H  -10.17827900  1.64414700   0.15783200
H  -10.00902100  -1.48628100  1.66973000
H  -11.26534100  -1.41264800  0.41519300
H  -9.85255600   -2.44516300  0.17677600
