# Supplementary material for: Structure of Organoboron Dyes and Multiphoton Absorption: Insights from Theory
Source: J Phys Chem Lett. 2025 Sep 9;16(37):9693–700. doi: 10.1021/acs.jpclett.5c02066 (PMC12451736; doi:10.1021/acs.jpclett.5c02066)
Supplement: Supplementary file 2 [file jz5c02066_si_002.zip › SI/293.xyz]

C  3.09031200    -0.63366300  -0.00026200
S  3.97223700    -2.15811200  0.00241100
C  5.49862400    -1.27814300  0.00393200
C  6.79300900    -1.79925400  0.00640300
C  7.83155600    -0.87824600  0.00709800
C  7.62977000    0.50322200   0.00545100
C  6.33205800    1.00894600   0.00300000
C  5.25866700    0.10933700   0.00226000
H  6.99990200    -2.86397900  0.00773000
H  8.48893400    1.16569300   0.00610100
H  6.14815600    2.07692100   0.00169400
F  9.10748500    -1.34758900  0.00948000
N  3.90180100    0.43328200   -0.00005600
C  1.69311500    -0.53628300  -0.00238000
H  1.09090800    -1.43431800  -0.00249900
C  1.10576300    0.72853700   -0.00421800
O  1.84272700    1.82106800   -0.00415600
B  3.32113700    1.90822300   -0.00229800
F  3.75309300    2.55949100   1.14582000
F  3.75615500    2.55720900   -1.15054600
C  -0.32049700   0.98484700   -0.00642200
C  -1.30845300   0.04761500   -0.00708400
C  -2.70968000   0.35144400   -0.00919200
C  -3.67421400   -0.61178200  -0.00989000
H  -0.57961100   2.04124100   -0.00757400
H  -1.04733500   -1.01095100  -0.00598300
H  -2.98328800   1.40544000   -0.01044000
H  -3.33770800   -1.65020700  -0.00952300
C  -5.11418700   -0.43846300  -0.01173700
C  -5.75799400   0.81884500   -0.00672000
C  -7.13795200   0.93651200   -0.00846800
C  -7.97586300   -0.21174300  -0.01928200
C  -7.33578900   -1.47706300  -0.01732900
C  -5.95164800   -1.57367500  -0.01558100
H  -5.16660300   1.73019100   0.00114100
H  -7.57218900   1.92931100   -0.00093800
H  -7.92086800   -2.38908200  -0.01698300
H  -5.49876400   -2.56326400  -0.01531400
N  -9.34919600   -0.09766200  -0.03337600
C  -9.97567500   1.21368800   0.04550900
C  -10.17962300  -1.29066600  0.03211300
H  -9.67724700   1.85154900   -0.79688100
H  -9.72303700   1.73659200   0.97997200
H  -11.05951900  1.09475700   0.00573600
H  -10.01577100  -1.85703200  0.96117100
H  -9.98580700   -1.95990100  -0.81663200
H  -11.23007700  -0.99824100  -0.00658400
