# Supplementary material for: Structure of Organoboron Dyes and Multiphoton Absorption: Insights from Theory
Source: J Phys Chem Lett. 2025 Sep 9;16(37):9693–700. doi: 10.1021/acs.jpclett.5c02066 (PMC12451736; doi:10.1021/acs.jpclett.5c02066)
Supplement: Supplementary file 2 [file jz5c02066_si_002.zip › SI/482.xyz]

C  -4.24677400  1.11466600   -0.04353500
C  -4.71110500  2.43833800   -0.23744900
C  -6.05769500  2.69898600   -0.39248200
C  -6.97701900  1.63528900   -0.34558900
C  -6.49492500  0.36254800   -0.12905000
H  -3.96366300  3.22244700   -0.26951300
H  -6.40229700  3.71739000   -0.54982200
H  -8.04317400  1.79561400   -0.46182800
H  -7.14154000  -0.50410300  -0.06431400
N  -5.16985500  0.10263400   0.02161800
N  -2.90362000  0.93557600   0.06002300
C  -2.27317500  -0.20215700  -0.11140400
S  -3.04426800  -1.74355700  -0.44251500
B  -4.74881400  -1.38112700  0.41670200
F  -4.63228100  -1.42449800  1.79683600
F  -5.70083600  -2.26357500  -0.06658200
C  -0.79605700  -0.16482300  -0.09154900
C  -0.01900900  -1.33020800  0.04623700
C  1.36995700   -1.26537400  0.05975200
C  2.05047100   -0.03811300  -0.06592100
C  1.26515400   1.12645600   -0.20066500
C  -0.12186100  1.06747400   -0.20905300
H  -0.50730800  -2.29034800  0.17684500
H  1.93682400   -2.17997500  0.20851900
H  1.75324100   2.08817600   -0.33262900
H  -0.70731400  1.97260600   -0.32626800
C  3.52702000   0.02787700   -0.05413000
C  4.31749000   -1.00156900  -0.59628600
C  5.70674800   -0.94812100  -0.59080200
C  6.39521900   0.15758700   -0.03476300
C  5.60272100   1.18751200   0.52818400
C  4.21407200   1.11957100   0.50668100
H  3.83744600   -1.85948800  -1.05992200
H  6.25537200   -1.77066400  -1.03436900
H  6.06892400   2.04563900   0.99784600
H  3.65238300   1.92494500   0.97296400
N  7.78024900   0.23222500   -0.05025700
C  8.55528300   -0.94042400  -0.42604000
C  8.44863600   1.28420100   0.69977400
H  8.32179700   -1.25502200  -1.45016100
H  9.61758900   -0.69070500  -0.39351600
H  8.37992500   -1.79676200  0.24553800
H  8.25544500   1.22181100   1.78347700
H  9.52572100   1.20752500   0.53841300
H  8.13271000   2.27477800   0.35204300
