# Supplementary material for: Structure of Organoboron Dyes and Multiphoton Absorption: Insights from Theory
Source: J Phys Chem Lett. 2025 Sep 9;16(37):9693–700. doi: 10.1021/acs.jpclett.5c02066 (PMC12451736; doi:10.1021/acs.jpclett.5c02066)
Supplement: Supplementary file 2 [file jz5c02066_si_002.zip › SI/521.xyz]

C  2.77510000   -0.87075700  -0.00143300
S  4.27166400   -1.77504100  -0.07576400
C  5.17995200   -0.27803500  -0.18633200
C  4.34188200   0.78507700   -0.16236200
H  6.25773200   -0.28180600  -0.25817600
H  4.61338500   1.83123000   -0.21413300
N  3.00552900   0.45504200   -0.05824800
C  1.48110300   -1.40774800  0.08282800
H  1.33082600   -2.47761000  0.15001400
C  0.38714100   -0.54321900  0.03190600
O  0.55137300   0.76557600   -0.06927700
B  1.82261200   1.49844900   0.09234800
F  1.89917400   2.06335000   1.36330900
F  1.94773700   2.46048400   -0.90020000
C  -0.96597200  -1.03577600  0.05588900
C  -2.05703700  -0.21564100  0.02561700
C  -3.42023600  -0.64355200  0.03874300
C  -4.44458800  0.26652800   0.00804700
H  -1.08887400  -2.11568500  0.10339300
H  -1.86908200  0.85681400   -0.01463000
H  -3.62554400  -1.71077400  0.07245000
H  -4.19720500  1.32461700   -0.05640300
N  -5.78143200  0.01654000   0.07768800
C  -6.26762400  -1.35328300  0.10497800
C  -6.73237900  1.04755800   -0.31536900
H  -5.73956600  -1.92407200  0.87554300
H  -6.12852000  -1.85918100  -0.86357900
H  -7.33318500  -1.35064700  0.34843200
H  -7.03663700  0.94523200   -1.36883100
H  -6.28084600  2.03393800   -0.18088600
H  -7.62807300  0.98924500   0.31236900
