# Supplementary material for: Structure of Organoboron Dyes and Multiphoton Absorption: Insights from Theory
Source: J Phys Chem Lett. 2025 Sep 9;16(37):9693–700. doi: 10.1021/acs.jpclett.5c02066 (PMC12451736; doi:10.1021/acs.jpclett.5c02066)
Supplement: Supplementary file 2 [file jz5c02066_si_002.zip › SI/143.xyz]

C  3.49407300    -0.46866900  0.06387900
C  4.29775800    -1.60230300  -0.02784700
C  5.69647000    -1.49844500  -0.12553700
C  6.56257100    -2.62711900  -0.22657900
C  7.92329100    -2.45138700  -0.32409700
C  8.50045100    -1.14900900  -0.32721800
C  7.69708700    -0.03814800  -0.23171300
C  6.28422300    -0.18783900  -0.12964000
C  5.42106500    0.91192200   -0.02071700
H  3.80575100    -2.56897600  -0.03305900
H  6.13052500    -3.62438400  -0.22511800
H  8.57407900    -3.31859400  -0.40027200
H  9.57833000    -1.04072400  -0.40522400
H  8.12427700    0.96159800   -0.23191200
H  5.79536700    1.93098400   -0.00697200
N  4.09955200    0.77931000   0.07636800
N  2.13495900    -0.59241000  0.12066800
C  1.37432100    0.47089700   0.05095000
O  1.81786600    1.71479600   -0.03019700
B  3.19432500    2.08042200   0.31530800
F  3.30209900    2.41054000   1.66089100
F  3.65439900    3.08957300   -0.51094500
C  -0.09079400   0.32340500   0.02333300
C  -0.92307300   1.45522500   -0.00941900
C  -2.30668500   1.31328600   -0.03268100
C  -2.91418800   0.04190500   -0.02717400
C  -2.06691400   -1.08572300  0.00525300
C  -0.68434500   -0.95117200  0.03139900
H  -0.47601000   2.44343900   -0.00234700
H  -2.92854600   2.20405300   -0.02495200
H  -2.50111700   -2.08140800  -0.01948000
H  -0.04557100   -1.82777900  0.04652900
C  -4.38596100   -0.10624100  -0.05418900
C  -5.20672500   0.79263100   -0.75827700
C  -6.59086800   0.66088600   -0.79001700
C  -7.24204200   -0.39660800  -0.11009100
C  -6.41992100   -1.29254500  0.61512500
C  -5.03655100   -1.14853900  0.62957900
H  -4.75385900   1.60605100   -1.31933600
H  -7.16343000   1.38331400   -1.35979300
H  -6.85856700   -2.10419100  1.18359600
H  -4.45214900   -1.84929700  1.22038500
N  -8.62092600   -0.55347200  -0.16169300
C  -9.43973500   0.51800700   -0.70784400
C  -9.26188900   -1.51959100  0.71665900
H  -9.18083300   0.71591800   -1.75460400
H  -10.48804800  0.21380400   -0.68144300
H  -9.33751900   1.46001500   -0.14401800
H  -9.11662000   -1.28635700  1.78470800
H  -10.33413600  -1.53161500  0.51063300
H  -8.87978400   -2.53029600  0.53197900
