# Supplementary material for: Structure of Organoboron Dyes and Multiphoton Absorption: Insights from Theory
Source: J Phys Chem Lett. 2025 Sep 9;16(37):9693–700. doi: 10.1021/acs.jpclett.5c02066 (PMC12451736; doi:10.1021/acs.jpclett.5c02066)
Supplement: Supplementary file 2 [file jz5c02066_si_002.zip › SI/144.xyz]

C  4.48748300    -0.50106500  0.09938900
C  5.33762800    -1.60452100  0.08803200
C  6.73039600    -1.45091200  -0.02500300
C  7.64245900    -2.54743300  -0.04591300
C  8.99443500    -2.32374800  -0.16397700
C  9.51723000    -1.00262500  -0.26807000
C  8.66871900    0.07823800   -0.25168300
C  7.26351900    -0.12125000  -0.13070100
C  6.35588500    0.94713700   -0.09943300
H  4.88608000    -2.58826500  0.15824200
H  7.25214500    -3.55871000  0.03283300
H  9.68034900    -3.16678900  -0.17844500
H  10.58950100   -0.85625300  -0.35999900
H  9.05414700    1.09186500   -0.32923900
H  6.68786800    1.97884400   -0.16401500
N  5.04126200    0.76821700   0.01495700
N  3.13550500    -0.67580900  0.17374800
C  2.33056900    0.34790400   0.03284300
O  2.72249800    1.59978800   -0.14258700
B  4.08459900    2.04584700   0.16126400
F  4.18693100    2.48348800   1.47644600
F  4.49823300    3.00634700   -0.74412400
C  0.87444600    0.13937800   0.02877100
C  -0.00603500   1.23302200   -0.07957000
C  -1.38031500   1.03971200   -0.08218300
C  -1.93984100   -0.25325800  0.02385000
C  -1.04304800   -1.33979700  0.13347200
C  0.33278900    -1.15337300  0.13573000
H  0.40265000    2.23457500   -0.15911300
H  -2.02789500   1.90731800   -0.16556400
H  -1.44456200   -2.34745100  0.21712800
H  1.00537800    -2.00017900  0.22020300
C  -3.37615300   -0.52316000  0.02616400
C  -4.37352800   0.38774300   -0.07665100
H  -4.10704100   1.43977500   -0.17442900
H  -3.63483200   -1.57704600  0.12074500
C  -5.81089900   0.13718200   -0.07586100
C  -6.70194000   1.22013000   -0.20615200
C  -8.08201800   1.05523500   -0.21263400
C  -8.66101200   -0.23109800  -0.09535300
C  -7.76911300   -1.32539500  0.05145400
C  -6.39433700   -1.13992000  0.05608900
H  -6.29876000   2.22662400   -0.30140200
H  -8.70781500   1.93450300   -0.30992000
H  -8.15289600   -2.33264900  0.16378000
H  -5.76171100   -2.01578500  0.17145300
N  -10.03394000  -0.41687900  -0.13071100
C  -10.91419000  0.74045400   -0.08850800
C  -10.59249000  -1.71977700  0.19661400
H  -10.72761100  1.40695800   -0.93903900
H  -11.95035900  0.40328800   -0.15552400
H  -10.79942500  1.32543300   0.83867400
H  -10.22276600  -2.49058900  -0.49009500
H  -10.35729800  -2.03443500  1.22644600
H  -11.67824300  -1.67861900  0.09048300
