# Supplementary material for: Structure of Organoboron Dyes and Multiphoton Absorption: Insights from Theory
Source: J Phys Chem Lett. 2025 Sep 9;16(37):9693–700. doi: 10.1021/acs.jpclett.5c02066 (PMC12451736; doi:10.1021/acs.jpclett.5c02066)
Supplement: Supplementary file 2 [file jz5c02066_si_002.zip › SI/246.xyz]

C  -1.52706100  -0.94573800  0.02276200
S  -2.64704400  -2.30707500  0.02790900
C  -4.00962500  -1.20155300  0.00040700
C  -5.37153900  -1.50901600  0.00234200
C  -6.28674900  -0.45723000  0.00131600
C  -5.84126000  0.87432300   0.00120200
C  -4.48315400  1.18488400   -0.00343300
C  -3.55687600  0.13300100   -0.00850100
H  -5.70800400  -2.54177300  0.00807800
H  -7.35151100  -0.67300100  0.00330900
H  -6.56691200  1.68281500   0.00425400
H  -4.14359400  2.21281800   -0.00923900
N  -2.15703600  0.24515400   -0.00970700
N  -0.23358500  -1.23275100  0.05669900
C  0.73024800   -0.32407300  -0.11821200
S  0.45125800   1.36154400   -0.48337500
B  -1.40298200  1.62133000   0.11373300
F  -1.97182700  2.56234400   -0.73299100
F  -1.43799800  2.03186800   1.43878000
C  2.07412000   -0.83037500  -0.06056200
C  3.21295100   -0.07032100  -0.08387900
C  4.53969900   -0.58506100  -0.03350700
C  5.62415000   0.25858400   -0.04059400
H  2.14356100   -1.91249400  0.02684700
H  3.10679500   1.01339600   -0.13386100
H  4.67342000   -1.66264100  0.01419900
H  5.44728400   1.33231900   -0.06112700
N  6.93599700   -0.08548300  -0.04702700
C  7.33219900   -1.48393800  0.02714400
C  7.96276500   0.91372200   0.21814400
H  6.79327100   -2.06927100  -0.72493000
H  7.12813600   -1.91322400  1.01962100
H  8.40280600   -1.56372100  -0.17585700
H  8.31469500   0.86590600   1.25950200
H  7.55951600   1.91270000   0.03494900
H  8.81961200   0.75842100   -0.44657800
