# Supplementary material for: Structure of Organoboron Dyes and Multiphoton Absorption: Insights from Theory
Source: J Phys Chem Lett. 2025 Sep 9;16(37):9693–700. doi: 10.1021/acs.jpclett.5c02066 (PMC12451736; doi:10.1021/acs.jpclett.5c02066)
Supplement: Supplementary file 2 [file jz5c02066_si_002.zip › SI/280.xyz]

C  -1.03767800  -0.04994200  0.00019300
S  -1.76358600  -1.65904300  -0.00024100
C  -3.36683500  -0.94664300  -0.00063000
C  -4.59901800  -1.59949200  -0.00067100
C  -5.75355600  -0.81806900  -0.00039400
C  -5.67344300  0.58660000   -0.00003400
C  -4.44474100  1.23441800   -0.00006800
C  -3.27760300  0.45783200   -0.00047100
H  -4.66016700  -2.68197600  -0.00081500
H  -6.58560100  1.17519700   0.00027900
H  -4.38626800  2.31562100   0.00007900
C  -7.11320600  -1.46257800  -0.00063000
F  -7.84601600  -1.10005900  1.08593100
F  -7.04995000  -2.81619400  0.00024200
F  -7.84496500  -1.10145100  -1.08838600
N  -1.96069900  0.93448700   -0.00035100
N  0.28154600   0.01110100   0.00080500
C  0.96755900   1.15628200   -0.00172700
S  0.29314100   2.75411900   -0.00580400
B  -1.65683500  2.47775800   0.00360600
F  -2.19423800  3.05354000   -1.13796000
F  -2.18365900  3.04481600   1.15438600
C  2.41147300   1.09663300   -0.00198800
C  3.10618300   -0.07677100  -0.00031300
H  2.92472600   2.05354800   -0.00348500
H  2.51529300   -0.99086600  0.00113000
C  4.54007200   -0.25207300  -0.00014000
C  5.46956500   0.81385400   -0.00170100
C  6.83476600   0.59333600   -0.00148900
C  7.36797600   -0.72650900  0.00043900
C  6.44013300   -1.80101700  0.00181800
C  5.07585000   -1.55898200  0.00159000
H  5.11551000   1.84079400   -0.00319000
H  7.49838700   1.44982100   -0.00293100
H  6.78789100   -2.82710100  0.00316500
H  4.39400200   -2.40669200  0.00276600
N  8.72398100   -0.94843200  0.00100200
C  9.65343800   0.17324200   -0.00176600
C  9.24270500   -2.30927700  -0.00008900
H  9.52622900   0.80684500   0.88669200
H  9.52867900   0.80106900   -0.89477000
H  10.67488100  -0.20944800  0.00105200
H  8.91917700   -2.86501700  -0.89107300
H  8.91938300   -2.86612900  0.89022500
H  10.33299100  -2.27667300  -0.00011300
