# Supplementary material for: Structure of Organoboron Dyes and Multiphoton Absorption: Insights from Theory
Source: J Phys Chem Lett. 2025 Sep 9;16(37):9693–700. doi: 10.1021/acs.jpclett.5c02066 (PMC12451736; doi:10.1021/acs.jpclett.5c02066)
Supplement: Supplementary file 2 [file jz5c02066_si_002.zip › SI/319.xyz]

C  1.28324400   0.52307800   -0.00259800
C  2.20488200   1.66393400   -0.00475800
C  1.73189300   2.99797800   -0.00988000
C  2.60207500   4.07361400   -0.01211100
C  3.98776300   3.84570500   -0.00916500
C  4.47405400   2.55042900   -0.00404400
C  3.60411000   1.43518300   -0.00172300
C  4.09301800   0.06379100   0.00350100
C  5.47091400   -0.24873700  0.00704700
C  5.91732600   -1.55820900  0.01136900
C  4.98015300   -2.60288000  0.01214400
C  3.62280800   -2.33181000  0.00892000
C  3.15255800   -0.99784700  0.00477700
H  0.66937200   3.20315500   -0.01222600
H  2.21118900   5.08721800   -0.01614800
H  4.68014900   4.68344800   -0.01092800
H  5.54691300   2.39912100   -0.00195600
H  6.20343900   0.55021500   0.00640400
H  6.98274200   -1.77110000  0.01405700
H  5.31335100   -3.63708800  0.01534800
H  2.92186400   -3.15213100  0.00971500
N  1.77022600   -0.73878800  0.00173900
C  -0.11784500  0.73798000   -0.00542100
H  -0.48931900  1.74744900   -0.01227700
C  -1.03661200  -0.29675300  -0.00319700
O  -0.63224500  -1.54466200  0.00010700
B  0.76706100   -1.99091500  0.00195400
F  0.98826200   -2.74169000  -1.15038700
F  0.98512000   -2.73929700  1.15642500
C  -2.49277900  -0.11767400  -0.00610300
C  -3.11474900  1.14554700   0.01612400
C  -4.49441100  1.28166300   0.01244600
C  -5.34270600  0.14332000   -0.01780100
C  -4.71570200  -1.12913000  -0.03375400
C  -3.33449700  -1.24726300  -0.02899600
H  -2.51911400  2.05293100   0.04131500
H  -4.91588300  2.27960400   0.03444600
H  -5.31155000  -2.03394400  -0.04957800
H  -2.88430800  -2.23375800  -0.04222500
N  -6.71410300  0.27038800   -0.03227200
C  -7.55747500  -0.91563700  0.00139700
C  -7.32786600  1.58686500   0.05155000
H  -7.40108000  -1.50580500  0.91628900
H  -7.36890200  -1.56591800  -0.86300200
H  -8.60461400  -0.61068400  -0.03128700
H  -7.02304800  2.22615000   -0.78789200
H  -7.06987500  2.10292000   0.98832100
H  -8.41290500  1.47887900   0.01204500
