# Supplementary material for: Structure of Organoboron Dyes and Multiphoton Absorption: Insights from Theory
Source: J Phys Chem Lett. 2025 Sep 9;16(37):9693–700. doi: 10.1021/acs.jpclett.5c02066 (PMC12451736; doi:10.1021/acs.jpclett.5c02066)
Supplement: Supplementary file 2 [file jz5c02066_si_002.zip › SI/320.xyz]

C  -0.25581200  0.39306300   -0.05517300
C  -1.04497600  1.63213300   -0.05726800
C  -0.42566700  2.90351200   -0.09914700
C  -1.16786200  4.07167700   -0.10052100
C  -2.56950300  4.00268800   -0.05865600
C  -3.19779800  2.77055200   -0.01576600
C  -2.45984200  1.56384100   -0.01385300
C  -3.10142400  0.25668900   0.03139300
C  -4.50519900  0.10433300   0.07265100
C  -5.09887800  -1.14494100  0.11314300
C  -4.28681800  -2.28924900  0.11274400
C  -2.90763700  -2.17532300  0.07342000
C  -2.28737300  -0.90467800  0.03286800
H  0.65304500   2.98629100   -0.12967900
H  -0.66487000  5.03415300   -0.13337700
H  -3.16307900  4.91316600   -0.05899800
H  -4.28042400  2.74169100   0.01705300
H  -5.14141800  0.98200500   0.07222700
H  -6.18126600  -1.23411300  0.14422700
H  -4.73512300  -3.27864100  0.14325000
H  -2.30550900  -3.07072000  0.07410400
N  -0.88533000  -0.80653800  -0.00843200
C  1.15429500   0.44703500   -0.10450800
H  1.64030400   1.40529600   -0.18040200
C  1.95376700   -0.69075400  -0.08612700
O  1.40985000   -1.88524000  -0.04938000
B  -0.03323500  -2.16414500  -0.01748700
F  -0.30921000  -2.87698800  1.14814900
F  -0.36427900  -2.89305800  -1.15845600
C  3.39917100   -0.71401000  -0.10824600
C  4.19663900   0.38441400   0.03530000
H  3.82507800   -1.70571300  -0.21493300
H  3.75046500   1.35740700   0.22701200
N  5.55442800   0.42148800   -0.04808900
C  6.30718800   -0.80612000  -0.25735100
C  6.28427900   1.55859200   0.49632000
H  5.88704600   -1.36302800  -1.10051100
H  6.29270400   -1.45367000  0.63283800
H  7.34456800   -0.55332500  -0.49075400
H  6.61935000   1.37476200   1.52880100
H  5.64151700   2.44313000   0.49477000
H  7.16341500   1.76898500   -0.12207900
