# Supplementary material for: Structure of Organoboron Dyes and Multiphoton Absorption: Insights from Theory
Source: J Phys Chem Lett. 2025 Sep 9;16(37):9693–700. doi: 10.1021/acs.jpclett.5c02066 (PMC12451736; doi:10.1021/acs.jpclett.5c02066)
Supplement: Supplementary file 2 [file jz5c02066_si_002.zip › SI/361.xyz]

C  -4.66088300  0.82126800   -0.03693200
N  -5.65680600  1.74835300   -0.11074700
C  -5.46456300  3.18849500   -0.18261800
C  -6.87604600  1.07293300   -0.12961600
C  -6.59407100  -0.25794500  -0.06305800
H  -4.94261600  3.55253800   0.70829200
H  -4.88862800  3.45643300   -1.07457200
H  -6.44304500  3.66871100   -0.23737400
H  -7.81441500  1.60249100   -0.18723400
H  -7.25106400  -1.11374000  -0.04936100
N  -5.22330300  -0.40249700  -0.00528800
C  -3.25607600  1.02470000   -0.01245600
H  -2.85071800  2.02560700   0.01506800
C  -2.44123200  -0.08932600  -0.02533200
O  -2.94007600  -1.31381300  -0.02986700
B  -4.35841100  -1.70595600  0.16884900
F  -4.53989900  -2.19812200  1.45861100
F  -4.73069400  -2.63514500  -0.79051600
C  -0.96549700  -0.02756500  -0.04476500
C  -0.21937800  -1.19525700  0.19354500
C  1.17182900   -1.16601600  0.19669200
C  1.88362000   0.02368200   -0.04801600
C  1.12881500   1.18806000   -0.29689400
C  -0.26115800  1.16448500   -0.29428100
H  -0.74576000  -2.12239700  0.39180500
H  1.71609200   -2.07953000  0.41987500
H  1.64043100   2.11784300   -0.53026000
H  -0.79623000  2.08202600   -0.52131500
C  3.36319800   0.05259600   -0.05070200
C  4.12267900   -1.03574100  -0.51504800
C  5.51346900   -1.01796900  -0.52137400
C  6.23425500   0.10970500   -0.05988000
C  5.47274200   1.20026000   0.42469500
C  4.08193400   1.16613400   0.41818600
H  3.61698800   -1.91503700  -0.90578300
H  6.03701200   -1.88761000  -0.90084900
H  5.96381600   2.08089500   0.82182900
H  3.54417800   2.01979700   0.82326100
N  7.62275000   0.14794800   -0.09224400
C  8.36164500   -1.07703200  -0.35789000
C  8.32094900   1.22740400   0.58810700
H  8.10995300   -1.48128800  -1.34529100
H  9.43073900   -0.85499800  -0.35777300
H  8.16975900   -1.86051400  0.39390300
H  8.13339900   1.23839100   1.67494100
H  9.39492200   1.11461000   0.42613600
H  8.02732300   2.20160000   0.18029400
