# Supplementary material for: Structure of Organoboron Dyes and Multiphoton Absorption: Insights from Theory
Source: J Phys Chem Lett. 2025 Sep 9;16(37):9693–700. doi: 10.1021/acs.jpclett.5c02066 (PMC12451736; doi:10.1021/acs.jpclett.5c02066)
Supplement: Supplementary file 2 [file jz5c02066_si_002.zip › SI/237.xyz]

C  2.62243300   1.02219000   -0.00002000
S  3.83240300   2.29744200   -0.00005500
C  5.10958700   1.08364500   0.00013600
C  6.49227500   1.27502300   0.00023300
C  7.31345600   0.14710100   0.00038800
C  6.76019100   -1.14436600  0.00045200
C  5.38094500   -1.33923400  0.00036100
C  4.55319100   -0.21082500  0.00019700
H  6.91785400   2.27426700   0.00018200
H  8.39255800   0.27242800   0.00045800
H  7.41783500   -2.00896700  0.00057700
H  4.94762000   -2.33305600  0.00041100
N  3.15766800   -0.20581000  0.00010400
N  1.32497600   1.32702800   -0.00008000
C  0.46509900   0.30494800   -0.00008700
O  0.82134200   -0.95587900  -0.00023000
B  2.21765500   -1.47348400  -0.00000700
F  2.44197500   -2.21577000  -1.14839400
F  2.44161600   -2.21572100  1.14848200
C  -0.94542000  0.61168500   -0.00039500
C  -1.90461800  -0.35261700  -0.00063500
H  -1.17707900  1.67125400   -0.00045400
H  -1.55909100  -1.38527900  -0.00065800
C  -3.34077000  -0.17307700  -0.00089500
C  -3.97937300  1.08729700   -0.00031300
C  -5.35791200  1.20842300   -0.00057000
C  -6.19763700  0.05996800   -0.00178000
C  -5.56180200  -1.20840200  -0.00175700
C  -4.17895000  -1.30842600  -0.00148200
H  -3.38298800  1.99533600   0.00057900
H  -5.79141800  2.20152300   0.00021900
H  -6.15008900  -2.11819900  -0.00191800
H  -3.72561100  -2.29734600  -0.00156600
N  -7.56841900  0.17722800   -0.00310800
C  -8.19347200  1.49205600   0.00388500
C  -8.40400700  -1.01482900  0.00220100
H  -7.91447800  2.07852000   -0.88252100
H  -7.91880000  2.06818600   0.89861700
H  -9.27778800  1.37222900   0.00019600
H  -8.22839400  -1.62972100  0.89608200
H  -8.22543700  -1.63836500  -0.88484100
H  -9.45333600  -0.71650500  -0.00134800
