# Supplementary material for: Structure of Organoboron Dyes and Multiphoton Absorption: Insights from Theory
Source: J Phys Chem Lett. 2025 Sep 9;16(37):9693–700. doi: 10.1021/acs.jpclett.5c02066 (PMC12451736; doi:10.1021/acs.jpclett.5c02066)
Supplement: Supplementary file 2 [file jz5c02066_si_002.zip › SI/502.xyz]

C  3.24104500    0.80240200   0.00069100
C  3.59775000    2.18995900   0.00324800
C  4.90559700    2.56687200   0.00622900
C  5.93832300    1.58272400   0.00683200
C  7.30869400    1.93536200   0.00987900
C  8.28717000    0.96129400   0.01038400
C  7.90913200    -0.39743100  0.00783200
C  6.57774200    -0.77553600  0.00483500
C  5.56169700    0.20886800   0.00426500
H  2.78112300    2.90224500   0.00267300
H  5.17970000    3.61946700   0.00817900
H  7.57356500    2.99017800   0.01181000
H  9.33813700    1.23614500   0.01272000
H  8.67471200    -1.16861100  0.00820600
H  6.31527100    -1.82398600  0.00291100
N  4.21251900    -0.14675500  0.00125200
N  1.91671500    0.52162100   -0.00219800
C  1.51375000    -0.73755400  -0.00465700
O  2.31899100    -1.77321500  -0.00447400
B  3.79147200    -1.68782000  -0.00154700
F  4.28397600    -2.29011900  -1.15284400
F  4.27957800    -2.29307100  1.15008400
C  0.10248200    -1.06773700  -0.00783000
C  -0.88697100   -0.13362600  -0.00883600
C  -2.28876100   -0.43526000  -0.01197400
C  -3.24636400   0.53433300   -0.01291200
H  -0.12644800   -2.13015900  -0.00947100
H  -0.59477200   0.91566900   -0.00716800
H  -2.56954400   -1.48759100  -0.01384600
H  -2.90098900   1.56957500   -0.01199500
C  -4.68821500   0.37151900   -0.01579100
C  -5.34125700   -0.88071900  -0.01075900
C  -6.72230700   -0.98811200  -0.01333200
C  -7.55145600   0.16613100   -0.02614900
C  -6.90208000   1.42637900   -0.02232500
C  -5.51700200   1.51274600   -0.01979300
H  -4.75637200   -1.79623500  -0.00164000
H  -7.16381000   -1.97770900  -0.00495100
H  -7.48015700   2.34285200   -0.02103900
H  -5.05653400   2.49878600   -0.01838900
N  -8.92660600   0.06217700   -0.04490800
C  -9.56195400   -1.24306500  0.05867100
C  -9.74714100   1.26053000   0.04219800
H  -9.31870000   -1.74921600  1.00522100
H  -9.26253900   -1.89935100  -0.76867200
H  -10.64478200  -1.11806900  0.00843800
H  -9.54286200   1.94437000   -0.79187300
H  -9.58408100   1.80749800   0.98340900
H  -10.79982300  0.97790000   -0.00940000
