# Supplementary material for: Structure of Organoboron Dyes and Multiphoton Absorption: Insights from Theory
Source: J Phys Chem Lett. 2025 Sep 9;16(37):9693–700. doi: 10.1021/acs.jpclett.5c02066 (PMC12451736; doi:10.1021/acs.jpclett.5c02066)
Supplement: Supplementary file 2 [file jz5c02066_si_002.zip › SI/519.xyz]

C  1.81148800   -0.87941800  0.01287300
S  3.26292800   -1.85710100  -0.04400700
C  4.24522800   -0.40692500  -0.16337800
C  3.46070300   0.69573800   -0.15480800
H  5.32186200   -0.46477800  -0.22840500
H  3.78377600   1.72668000   -0.21497800
N  2.10832200   0.43326600   -0.05576800
C  0.49402400   -1.35281400  0.09599200
H  0.29313500   -2.41363500  0.17394700
C  -0.55796400  -0.43715700  0.02940900
O  -0.32663200  0.86112100   -0.08651600
B  0.97985700   1.53221800   0.08183100
F  1.06987400   2.09972200   1.35105800
F  1.15364300   2.48372100   -0.91368900
C  -1.93252500  -0.85763200  0.04565200
C  -2.95112900  0.05623700   -0.00834700
H  -2.11918200  -1.92449800  0.09933300
H  -2.68813600  1.10728300   -0.08557800
N  -4.28115400  -0.19703600  0.04260600
C  -4.77157500  -1.56496100  0.09690900
C  -5.24526800  0.84910800   -0.27180100
H  -4.26520000  -2.11642500  0.89643000
H  -4.60665200  -2.09486100  -0.85359600
H  -5.84313200  -1.55473100  0.31062900
H  -5.64724300  0.73554300   -1.28961400
H  -4.76185700  1.82595200   -0.19784700
H  -6.08016100  0.81937800   0.43756500
