# Supplementary material for: Structure of Organoboron Dyes and Multiphoton Absorption: Insights from Theory
Source: J Phys Chem Lett. 2025 Sep 9;16(37):9693–700. doi: 10.1021/acs.jpclett.5c02066 (PMC12451736; doi:10.1021/acs.jpclett.5c02066)
Supplement: Supplementary file 2 [file jz5c02066_si_002.zip › SI/175.xyz]

C  -4.49232600   0.70663200   -0.00259400
N  -5.42677300   1.70441500   -0.00909900
C  -5.14318000   3.12922600   -0.02104800
C  -6.68804600   1.11079400   -0.00261700
C  -7.97009500   1.65931200   -0.00512800
C  -9.04124500   0.76199600   0.00348100
C  -8.83225600   -0.62970600  0.01417600
C  -7.54731700   -1.17572600  0.01664000
C  -6.47605800   -0.28274700  0.00806300
H  -4.06079900   3.25845300   -0.02375800
H  -5.56927300   3.59194400   -0.91758600
H  -5.56655500   3.60640700   0.86917300
H  -8.13390300   2.73275700   -0.01338200
H  -10.05637700  1.14883700   0.00186600
H  -9.69084000   -1.29511600  0.02065800
H  -7.37875800   -2.24727800  0.02482700
N  -5.10171400   -0.49544400  0.00773600
N  -3.16907600   0.93328200   -0.00635100
C  -2.39392600   -0.14194600  0.00030300
O  -2.83151100   -1.37459200  0.01021800
B  -4.26715800   -1.81537900  0.01707800
F  -4.52110200   -2.53656500  1.17238600
F  -4.52612100   -2.55603100  -1.12468600
C  -0.93355100   0.01964900   -0.00348600
C  -0.09094100   -1.10933300  0.00199000
C  1.28838300    -0.96399800  -0.00136400
C  1.89263500    0.31387000   -0.01079100
C  1.03364000    1.43611800   -0.01533800
C  -0.34762200   1.29748000   -0.01206500
H  -0.53474800   -2.09903500  0.00944700
H  1.90556900    -1.85719600  0.00446800
H  1.46953400    2.43275800   -0.02212600
H  -0.98794500   2.17291900   -0.01607000
C  3.33665900    0.53324800   -0.01538100
C  4.30110700    -0.41865000  -0.02597700
H  3.99653900    -1.46480600  -0.03506100
H  3.63251500    1.58148300   -0.01166300
C  5.74588300    -0.22161400  -0.02976500
C  6.59669300    -1.34401900  -0.05791500
C  7.98160000    -1.23101200  -0.06277500
C  8.60732100    0.03900300   -0.04738700
C  7.75582600    1.17424700   -0.00435900
C  6.37542900    1.04022000   0.00022500
H  6.15677000    -2.33942600  -0.07273000
H  8.57513800    -2.13742500  -0.07866600
H  8.17651000    2.17250600   0.02647400
H  5.77499400    1.94521100   0.03362800
N  9.98509400    0.17051600   -0.08018200
C  10.82268500   -1.01141100  0.05350100
C  10.59076100   1.47696000   0.12770600
H  10.61900100   -1.73070000  -0.74895500
H  11.87083400   -0.71702000  -0.02571000
H  10.67890500   -1.52301900  1.01890600
H  10.25983000   2.19140400   -0.63576400
H  10.35572400   1.89801000   1.11853500
H  11.67516300   1.38438800   0.04375000
