# Supplementary material for: Structure of Organoboron Dyes and Multiphoton Absorption: Insights from Theory
Source: J Phys Chem Lett. 2025 Sep 9;16(37):9693–700. doi: 10.1021/acs.jpclett.5c02066 (PMC12451736; doi:10.1021/acs.jpclett.5c02066)
Supplement: Supplementary file 2 [file jz5c02066_si_002.zip › SI/129.xyz]

C  -3.60329900  0.15052700   0.02357100
C  -3.90578000  1.57070700   -0.02916000
C  -2.87276100  2.53774700   -0.02591600
C  -3.17435300  3.88565000   -0.08172000
C  -4.51920200  4.31329900   -0.14753700
C  -5.54465400  3.38740700   -0.15445400
C  -5.26133800  2.00079400   -0.09460100
C  -6.28434300  1.00665600   -0.09944000
C  -5.94282800  -0.30815100  -0.02356600
H  -1.84671700  2.19476500   0.02493600
H  -2.37417600  4.62078600   -0.07483600
H  -4.74655000  5.37532400   -0.19214900
H  -6.58156100  3.71045500   -0.20470100
H  -7.33027600  1.29166400   -0.15263400
H  -6.67751300  -1.10273000  -0.01049500
N  -4.63480700  -0.73647300  0.04327100
N  -2.30095400  -0.19642800  0.03901100
C  -1.82327500  -1.40262800  -0.21581900
S  -2.77348900  -2.83232900  -0.54614000
B  -4.42230800  -2.28111500  0.32820400
F  -4.32017200  -2.44848400  1.70243800
F  -5.47871500  -2.99956100  -0.21101400
C  -0.38648900  -1.59028100  -0.28499200
C  0.52606500   -0.59371100  -0.09979900
C  1.94518600   -0.77973000  -0.14780400
C  2.82851000   0.24030500   0.05046800
H  -0.04413000  -2.60309200  -0.48405300
H  0.15388000   0.40839200   0.10559400
H  2.30603800   -1.78710900  -0.35148200
H  2.40709100   1.22649300   0.25265000
C  4.27752900   0.18802900   0.02954900
C  5.02196300   -0.98898000  -0.20725700
C  6.40692600   -0.99195700  -0.21630800
C  7.14829200   0.19952100   0.00994800
C  6.40723700   1.38313700   0.25583300
C  5.01984000   1.36530500   0.26052900
H  4.50671600   -1.92854200  -0.38622100
H  6.92064900   -1.92826600  -0.39985500
H  6.91595400   2.32099800   0.44486300
H  4.48757800   2.29487400   0.45263100
N  8.52675900   0.20222000   -0.01197300
C  9.25800500   -1.04572000  -0.17372800
C  9.25695900   1.41835500   0.31194200
H  9.00642700   -1.53605100  -1.12315700
H  9.05514200   -1.75361900  0.64397400
H  10.32835500  -0.83394200  -0.18203100
H  9.05378200   1.76223600   1.33744100
H  9.00295100   2.23227800   -0.37971200
H  10.32756300  1.22739700   0.22305100
