# Supplementary material for: Structure of Organoboron Dyes and Multiphoton Absorption: Insights from Theory
Source: J Phys Chem Lett. 2025 Sep 9;16(37):9693–700. doi: 10.1021/acs.jpclett.5c02066 (PMC12451736; doi:10.1021/acs.jpclett.5c02066)
Supplement: Supplementary file 2 [file jz5c02066_si_002.zip › SI/531.xyz]

C  -2.07677600  0.87606400   -0.01202500
S  -2.68537500  2.52027400   -0.03063800
C  -4.32923200  1.91498600   -0.01157700
C  -4.34028600  0.56113500   0.00708200
H  -5.17537400  2.58675100   -0.01531300
H  -5.20774300  -0.08557600  0.02159500
N  -3.08355400  -0.01557200  0.00681000
N  -0.77430000  0.60441000   -0.01696700
C  -0.42683600  -0.68680600  -0.00325300
O  -1.28721400  -1.68000400  0.01498300
B  -2.77005900  -1.56108700  0.02746500
F  -3.28225300  -2.11549900  1.19019100
F  -3.30445400  -2.15088900  -1.10737100
C  0.95929000   -1.07455500  -0.00876900
C  1.98642300   -0.17457800  -0.02874400
C  3.37315200   -0.50678100  -0.02833900
C  4.33276200   0.47398400   -0.04832500
H  1.14638900   -2.14462400  0.00368600
H  1.72088300   0.88232400   -0.04367500
H  3.65120600   -1.55732000  -0.00860900
H  4.01308600   1.51448100   -0.03669500
N  5.67984600   0.31142000   -0.10528600
C  6.26098500   -1.02230000  -0.07565600
C  6.56720000   1.43010800   0.18311200
H  5.77676700   -1.66079800  -0.82146800
H  6.15355000   -1.49343200  0.91332600
H  7.32439500   -0.95475500  -0.31791100
H  6.92809600   1.40609600   1.22263500
H  6.03535200   2.37154700   0.02369200
H  7.43374000   1.40453600   -0.48655500
