# Supplementary material for: Structure of Organoboron Dyes and Multiphoton Absorption: Insights from Theory
Source: J Phys Chem Lett. 2025 Sep 9;16(37):9693–700. doi: 10.1021/acs.jpclett.5c02066 (PMC12451736; doi:10.1021/acs.jpclett.5c02066)
Supplement: Supplementary file 2 [file jz5c02066_si_002.zip › SI/363.xyz]

C  2.56768200   0.77911400   0.00075800
N  3.48014600   1.79026300   0.00218600
C  3.16346100   3.21054000   -0.00012200
C  4.75108300   1.22299100   0.00578900
C  4.58649400   -0.12941000  0.00652900
H  2.07793800   3.31257100   -0.00308800
H  3.57269600   3.69095200   0.89426500
H  3.57737200   3.68906900   -0.89336500
H  5.64242700   1.83123900   0.00745500
H  5.31676100   -0.92385700  0.00900400
N  3.23089700   -0.39433200  0.00340600
N  1.23259600   0.95618400   -0.00283000
C  0.50480000   -0.14911400  -0.00463900
O  1.00043700   -1.36604900  -0.00306600
B  2.44601100   -1.74884800  0.00302000
F  2.74427000   -2.46987000  -1.14335900
F  2.73570600   -2.46548200  1.15441800
C  -0.95697600  -0.05881800  -0.00908800
C  -1.61158200  1.18611400   -0.00902600
C  -2.99478700  1.27485500   -0.01263300
C  -3.80269800  0.10621200   -0.02012100
C  -3.13580500  -1.14673300  -0.01448700
C  -1.75092800  -1.21989400  -0.01076000
H  -1.01608000  2.09304600   -0.00432200
H  -3.45232900  2.25712000   -0.00944100
H  -3.70290400  -2.06989600  -0.01272800
H  -1.26633400  -2.19045400  -0.00742300
N  -5.17821000  0.18627400   -0.03416700
C  -5.98124200  -1.02618300  0.02457300
C  -5.83620600  1.48236700   0.02849100
H  -5.80323800  -1.59360700  0.94996800
H  -5.77328800  -1.68642400  -0.82782500
H  -7.03815800  -0.75713800  -0.01076800
H  -5.55481400  2.11708700   -0.82247100
H  -5.59408700  2.02333100   0.95541500
H  -6.91707100  1.33680500   -0.00653200
