# Supplementary material for: Structure of Organoboron Dyes and Multiphoton Absorption: Insights from Theory
Source: J Phys Chem Lett. 2025 Sep 9;16(37):9693–700. doi: 10.1021/acs.jpclett.5c02066 (PMC12451736; doi:10.1021/acs.jpclett.5c02066)
Supplement: Supplementary file 2 [file jz5c02066_si_002.zip › SI/298.xyz]

C  -0.10351100  -0.60749000  -0.01262100
S  -1.04670300  -2.10017800  -0.02174800
C  -2.53520700  -1.15813300  -0.00875100
C  -3.85106000  -1.62327600  -0.00796300
C  -4.85149200  -0.66094900  0.00344800
C  -4.59478100  0.71080300   0.01384600
C  -3.27649000  1.16233200   0.01296900
C  -2.24268500  0.21971400   0.00162400
H  -4.10196300  -2.67853800  -0.01579500
H  -5.42618000  1.40773400   0.02247500
H  -3.04896200  2.22220400   0.02087200
F  -6.14572000  -1.07853400  0.00455600
N  -0.87288700  0.48993100   -0.00070600
N  1.22115500   -0.65311900  -0.01828800
C  1.87153500   0.52241700   -0.00986400
O  1.26916400   1.68682900   0.00315000
B  -0.20219800  1.91615200   0.01057000
F  -0.57382900  2.61162700   -1.12978800
F  -0.56565500  2.58934600   1.16686700
C  3.30189000   0.56652300   -0.01204900
C  4.04719800   -0.58611300  -0.01521900
H  3.74738400   1.55373700   -0.00370200
H  3.51921600   -1.53553100  0.00033200
N  5.39084800   -0.67428800  -0.04502900
C  6.21576200   0.52778100   -0.04801400
C  6.06640400   -1.95828100  0.09661000
H  6.14415300   1.06288400   0.90891500
H  5.90094300   1.20302200   -0.85114100
H  7.25747900   0.24723300   -0.21731100
H  6.79761400   -2.09604600  -0.70862500
H  5.33290500   -2.76570400  0.04316300
H  6.58998000   -2.02512000  1.06009300
