# Supplementary material for: Structure of Organoboron Dyes and Multiphoton Absorption: Insights from Theory
Source: J Phys Chem Lett. 2025 Sep 9;16(37):9693–700. doi: 10.1021/acs.jpclett.5c02066 (PMC12451736; doi:10.1021/acs.jpclett.5c02066)
Supplement: Supplementary file 2 [file jz5c02066_si_002.zip › SI/137.xyz]

C  1.23390900   -0.20207400  0.04903100
C  1.85973900   -1.45106600  0.06782400
C  3.25702200   -1.56974600  0.01220400
C  3.94213000   -2.82266700  0.02288700
C  5.31475800   -2.86542500  -0.04023900
C  6.08840600   -1.67055200  -0.11752500
C  5.46454400   -0.44656900  -0.13009400
C  4.04325300   -0.36886900  -0.06618700
C  3.35919400   0.85396700   -0.06632900
H  1.22479900   -2.32934300  0.11460200
H  3.36088900   -3.73933300  0.08144400
H  5.82436900   -3.82560700  -0.03109900
H  7.17156600   -1.73505000  -0.16591900
H  6.04138000   0.47335200   -0.18766800
H  3.88697300   1.80173600   -0.11202300
N  2.03089500   0.93494300   -0.00587100
N  -0.12149000  -0.11112000  0.06819500
C  -0.71043600  1.05618000   -0.09997300
O  -0.06934900  2.20970800   -0.24732500
B  1.33783200   2.37443200   0.11343700
F  1.47532600   2.78289300   1.43741800
F  1.97303000   3.23786800   -0.76405500
C  -2.15101600  1.16635600   -0.17364900
C  -2.99134100  0.09772900   -0.08619600
C  -4.41936600  0.16428500   -0.13478400
C  -5.18513900  -0.96625900  -0.03386700
H  -2.53499100  2.17507600   -0.30002900
H  -2.53557900  -0.88473400  0.03643600
H  -4.88232000  1.14095700   -0.25139100
H  -4.68567400  -1.92215200  0.11501800
N  -6.54216900  -1.06338400  -0.12641700
C  -7.34963900  0.13860700   -0.25864600
C  -7.21375900  -2.25500300  0.37355000
H  -6.96274400  0.76305700   -1.07005300
H  -7.35854700  0.73393600   0.66823100
H  -8.37677200  -0.14503000  -0.50247400
H  -7.53082400  -2.14009400  1.42227000
H  -6.53743800  -3.11172800  0.30975800
H  -8.09885700  -2.46816900  -0.23534600
