# Supplementary material for: Structure of Organoboron Dyes and Multiphoton Absorption: Insights from Theory
Source: J Phys Chem Lett. 2025 Sep 9;16(37):9693–700. doi: 10.1021/acs.jpclett.5c02066 (PMC12451736; doi:10.1021/acs.jpclett.5c02066)
Supplement: Supplementary file 2 [file jz5c02066_si_002.zip › SI/380.xyz]

C  -3.52374300  0.94317400   0.03275300
N  -4.35696400  2.02689600   0.01598200
C  -3.92585500  3.41741800   0.02026300
C  -5.66502100  1.57302300   -0.05525400
C  -5.61578300  0.21181500   -0.06988000
H  -2.85641700  3.43731400   0.23031900
H  -4.11375500  3.87987500   -0.95448900
H  -4.46547400  3.96829500   0.79615200
H  -6.50137600  2.25430700   -0.08804600
H  -6.40743100  -0.51995900  -0.11209200
N  -4.28845500  -0.17136400  -0.01535800
N  -2.18784300  1.07305100   0.08519600
C  -1.38038700  0.04004600   -0.09684000
S  -1.87816900  -1.60453800  -0.45486000
B  -3.76112800  -1.63091600  0.13241900
F  -3.84709800  -2.02160300  1.46229200
F  -4.48243100  -2.47175200  -0.70058800
C  0.03978600   0.34833300   -0.04944200
C  1.04719300   -0.56173000  -0.06482900
H  0.24623900   1.41311700   0.02380100
H  0.77499500   -1.61565100  -0.09626800
C  2.47503500   -0.29820900  -0.03064400
C  3.04385500   0.99380800   -0.03220100
C  4.41453900   1.19177900   0.00460100
C  5.31634900   0.09416500   0.04963400
C  4.75149800   -1.20580800  0.03805300
C  3.37548000   -1.38288600  0.00145100
H  2.39992100   1.86808300   -0.06892200
H  4.79087200   2.20798300   -0.00415400
H  5.38792200   -2.08250100  0.05731800
H  2.97949500   -2.39625100  -0.00424900
N  6.68132800   0.28797600   0.10431100
C  7.23280100   1.63004800   -0.00543200
C  7.57979700   -0.85461800  0.03586100
H  6.86592800   2.27843500   0.80053100
H  6.98634700   2.10406600   -0.96797300
H  8.31946400   1.57757600   0.07974500
H  7.47750500   -1.40786000  -0.91035500
H  7.39793300   -1.55287300  0.86281100
H  8.61022900   -0.50463900  0.11670200
