# Supplementary material for: Structure of Organoboron Dyes and Multiphoton Absorption: Insights from Theory
Source: J Phys Chem Lett. 2025 Sep 9;16(37):9693–700. doi: 10.1021/acs.jpclett.5c02066 (PMC12451736; doi:10.1021/acs.jpclett.5c02066)
Supplement: Supplementary file 2 [file jz5c02066_si_002.zip › SI/522.xyz]

C  3.51936600   -0.90657700  0.02448500
S  4.51878500   -2.34194100  0.00934500
C  5.95861500   -1.34778300  -0.10510500
C  5.62582400   -0.03556400  -0.12487700
H  6.94266100   -1.79133300  -0.14741600
H  6.29983700   0.80839100   -0.18937200
N  4.26847300   0.20792400   -0.05131300
C  2.11551000   -0.87479000  0.08324500
H  1.55850200   -1.79783700  0.16571200
C  1.46859900   0.35323900   -0.01173100
O  2.14898600   1.48120600   -0.11604400
B  3.61130900   1.64687400   0.04070200
F  3.90296800   2.18022900   1.29144700
F  4.11459500   2.43245000   -0.98395900
C  0.02771300   0.54435000   -0.03269000
C  -0.90725800  -0.43806500  0.00051300
H  -0.26297200  1.59000500   -0.08211800
H  -0.56942800  -1.47358700  0.03934100
C  -2.35169400  -0.28380500  -0.01108600
C  -3.01174200  0.96385100   -0.04734500
C  -4.39310800  1.06132600   -0.05734300
C  -5.21473400  -0.09855200  -0.03572700
C  -4.55749800  -1.35380100  0.00992100
C  -3.17167600  -1.43023800  0.01892500
H  -2.43271000  1.88272400   -0.06456900
H  -4.84107500  2.04767700   -0.08104100
H  -5.12939600  -2.27363900  0.03893400
H  -2.70497700  -2.41288100  0.05290700
N  -6.58990600  -0.00403700  -0.06072600
C  -7.23429000  1.30002600   -0.00564000
C  -7.40331100  -1.20447900  0.05900100
H  -6.93633000  1.92860200   -0.85468800
H  -6.99762000  1.84060000   0.92320700
H  -8.31605000  1.16587500   -0.05476300
H  -7.23903000  -1.72262000  1.01608300
H  -7.19276800  -1.91106900  -0.75436100
H  -8.45756000  -0.93002400  -0.00293100
