# Supplementary material for: Structure of Organoboron Dyes and Multiphoton Absorption: Insights from Theory
Source: J Phys Chem Lett. 2025 Sep 9;16(37):9693–700. doi: 10.1021/acs.jpclett.5c02066 (PMC12451736; doi:10.1021/acs.jpclett.5c02066)
Supplement: Supplementary file 2 [file jz5c02066_si_002.zip › SI/419.xyz]

C  -1.57871500  1.14505600   -0.08258400
O  -2.28840600  2.29267700   -0.12410800
C  -3.62673100  1.92910900   -0.01376000
C  -3.69855400  0.58775000   0.09058200
H  -4.34492800  2.73137000   -0.02865000
H  -4.54965400  -0.06778100  0.19132400
N  -2.39897300  0.09696400   0.04632400
C  -0.18621900  1.06469200   -0.16576600
H  0.39685000   1.96229500   -0.31242600
C  0.38435200   -0.20618100  -0.06675900
O  -0.36908700  -1.28535500  0.06129900
B  -1.85255200  -1.38032700  0.06548200
F  -2.28425400  -2.01226700  1.22243400
F  -2.29165800  -2.04068900  -1.07540200
C  1.80053300   -0.49388500  -0.08613500
C  2.77820500   0.45567800   -0.01169500
H  2.04183200   -1.54997800  -0.13121900
H  2.50780000   1.50082100   0.12038800
N  4.12059700   0.25275700   -0.10088300
C  4.64772300   -1.09648200  -0.23799300
C  5.04262000   1.27768000   0.37001900
H  4.12313800   -1.62253400  -1.04155400
H  4.53834200   -1.67692900  0.69107400
H  5.70879800   -1.04102700  -0.49421100
H  5.35528200   1.10133300   1.41077200
H  4.56160500   2.25806900   0.31576500
H  5.93620100   1.29547300   -0.26304000
