# Supplementary material for: Structure of Organoboron Dyes and Multiphoton Absorption: Insights from Theory
Source: J Phys Chem Lett. 2025 Sep 9;16(37):9693–700. doi: 10.1021/acs.jpclett.5c02066 (PMC12451736; doi:10.1021/acs.jpclett.5c02066)
Supplement: Supplementary file 2 [file jz5c02066_si_002.zip › SI/478.xyz]

C  -3.13491500  1.04640600   -0.00462200
C  -3.43185600  2.43167300   -0.09116700
C  -4.73259200  2.87199000   -0.21220000
C  -5.78141300  1.93268600   -0.24097900
C  -5.46449500  0.59766000   -0.12550300
H  -2.59033100  3.11442200   -0.07402800
H  -4.94444600  3.93518000   -0.28785400
H  -6.81825500  2.23521900   -0.33732800
H  -6.21687300  -0.18164000  -0.12045100
N  -4.18333700  0.15794200   -0.00437400
N  -1.82853100  0.69697800   0.05793400
C  -1.35394100  -0.51001700  -0.17403700
S  -2.30757000  -1.94133100  -0.52113100
B  -3.97490900  -1.38817100  0.30816200
F  -3.90983300  -1.52448800  1.68744000
F  -5.02364800  -2.10754000  -0.24402800
C  0.08599700   -0.71281900  -0.20496800
C  0.98399300   0.29293600   -0.03126100
H  0.41218300   -1.73567700  -0.36853600
H  0.57352400   1.28884500   0.12645300
C  2.43045100   0.19678800   -0.02569100
C  3.14487600   -1.01032000  -0.19361000
C  4.52876300   -1.05036600  -0.18248900
C  5.29853300   0.13153400   -0.00232800
C  4.58734500   1.34564200   0.17439200
C  3.20014100   1.36438200   0.15972700
H  2.60562800   -1.94305000  -0.33268900
H  5.01996900   -2.00748100  -0.31240400
H  5.11929500   2.27753700   0.32504700
H  2.68889500   2.31472100   0.29877800
N  6.67590800   0.09610300   -0.00099300
C  7.37624600   -1.17536500  -0.10848200
C  7.43553900   1.30978700   0.25826900
H  7.12869800   -1.69126700  -1.04557000
H  7.13945700   -1.84888900  0.72846600
H  8.45185700   -0.99226300  -0.10264000
H  7.22445700   1.72289200   1.25591700
H  7.21711500   2.08546600   -0.48771100
H  8.50149200   1.08365800   0.20283500
