# Supplementary material for: Structure of Organoboron Dyes and Multiphoton Absorption: Insights from Theory
Source: J Phys Chem Lett. 2025 Sep 9;16(37):9693–700. doi: 10.1021/acs.jpclett.5c02066 (PMC12451736; doi:10.1021/acs.jpclett.5c02066)
Supplement: Supplementary file 2 [file jz5c02066_si_002.zip › SI/432.xyz]

C  -2.21918600  1.11166600   -0.01789600
O  -2.64594600  2.39189200   -0.03621300
C  -4.03136500  2.34320900   -0.02582600
C  -4.42003500  1.05262000   -0.00179900
H  -4.54559800  3.28944200   -0.03804600
H  -5.40438000  0.61065900   0.01224900
N  -3.26535000  0.27806200   0.00316200
N  -0.92987700  0.81701100   -0.02185000
C  -0.64474100  -0.49161500  -0.00262400
O  -1.55096300  -1.44377500  0.01893300
B  -3.03633500  -1.27598100  0.02819900
F  -3.56629600  -1.80861400  1.19130600
F  -3.58520000  -1.84856600  -1.10672200
C  0.72132500   -0.94309300  -0.00552000
C  1.78652800   -0.08839700  -0.02867600
C  3.15769300   -0.47908300  -0.02612900
C  4.15712400   0.46116900   -0.04984400
H  0.85992200   -2.02031000  0.01146700
H  1.56633000   0.97887000   -0.04819100
H  3.39160000   -1.54020800  -0.00158100
H  3.88043200   1.51394000   -0.04313800
N  5.49605700   0.24282900   -0.10475900
C  6.02185900   -1.11354500  -0.06945300
C  6.42944000   1.32577000   0.17479000
H  5.51141700   -1.73491800  -0.81225600
H  5.89557300   -1.57535900  0.92165700
H  7.08703600   -1.09087700  -0.31229000
H  6.79363900   1.29119400   1.21280600
H  5.93552300   2.28735000   0.01378800
H  7.29125900   1.26228800   -0.49849000
