# Supplementary material for: Structure of Organoboron Dyes and Multiphoton Absorption: Insights from Theory
Source: J Phys Chem Lett. 2025 Sep 9;16(37):9693–700. doi: 10.1021/acs.jpclett.5c02066 (PMC12451736; doi:10.1021/acs.jpclett.5c02066)
Supplement: Supplementary file 2 [file jz5c02066_si_002.zip › SI/444.xyz]

C  2.68534000   -1.18299300  0.00657600
O  3.56720300   -2.21027700  -0.02769800
C  4.82911000   -1.65562700  -0.07990600
C  4.71320000   -0.31335900  -0.07338100
H  5.65779100   -2.34298100  -0.11626300
H  5.45940100   0.46531400   -0.10379700
N  3.35234600   -0.01926500  -0.01861600
N  1.39380400   -1.45511700  0.05304400
C  0.47939000   -0.49213200  -0.09000700
S  0.82434200   1.19937000   -0.41421900
B  2.70886600   1.39495900   0.13505000
F  2.79246700   1.79688700   1.45997900
F  3.34106800   2.28520100   -0.71703700
C  -0.88996000  -0.92939500  -0.03295300
C  -1.98944800  -0.11470100  -0.01889200
C  -3.34037300  -0.56653900  0.01675000
C  -4.38237600  0.32750200   0.04657000
H  -1.01218900  -2.00905100  0.02178000
H  -1.83172300  0.96370500   -0.02964600
H  -3.52587100  -1.63749200  0.01575800
H  -4.15558200  1.39157100   0.01370500
N  -5.70748200  0.04803300   0.13529300
C  -6.17046800  -1.33148800  0.14088100
C  -6.69733100  1.08149200   -0.13837900
H  -5.61620800  -1.91210500  0.88527800
H  -6.04399800  -1.80867000  -0.84284500
H  -7.23013200  -1.35218200  0.40668700
H  -7.08782600  1.00797200   -1.16460600
H  -6.24390500  2.06762000   -0.01083300
H  -7.53618400  0.99288100   0.56053100
