# Supplementary material for: Structure of Organoboron Dyes and Multiphoton Absorption: Insights from Theory
Source: J Phys Chem Lett. 2025 Sep 9;16(37):9693–700. doi: 10.1021/acs.jpclett.5c02066 (PMC12451736; doi:10.1021/acs.jpclett.5c02066)
Supplement: Supplementary file 2 [file jz5c02066_si_002.zip › SI/449.xyz]

C  -4.37550200  1.23030500   -0.09402000
O  -4.90895300  2.46294500   -0.24475700
C  -6.27798600  2.30615100   -0.28388200
C  -6.56748900  0.99642600   -0.15437600
H  -6.86381400  3.20205700   -0.40534800
H  -7.51132900  0.47401600   -0.13627200
N  -5.35464600  0.31993900   -0.03462000
N  -3.05810800  1.11087100   -0.03723200
C  -2.46860700  -0.07651500  -0.06106100
S  -3.27995200  -1.61533000  -0.17940900
B  -5.16484600  -1.20316300  0.25598600
F  -5.40930800  -1.45014600  1.59561800
F  -5.99169100  -1.93818200  -0.57262200
C  -0.99436800  -0.07769700  -0.04620800
C  -0.24226500  -1.24714700  0.17974000
C  1.14643100   -1.21276200  0.18357700
C  1.85474500   -0.01396600  -0.03949300
C  1.09469000   1.15410600   -0.26121900
C  -0.29301100  1.12724100   -0.26013000
H  -0.74834100  -2.18524800  0.38269800
H  1.69279900   -2.12610400  0.40015000
H  1.60233500   2.09197300   -0.46804400
H  -0.85671200  2.03509100   -0.44366800
C  3.33122500   0.01845500   -0.03722400
C  4.09588800   -1.07496600  -0.48391500
C  5.48555700   -1.05289800  -0.48788100
C  6.20161400   0.08355200   -0.03756100
C  5.43509900   1.17953400   0.42962500
C  4.04570400   1.14183000   0.41798000
H  3.59501800   -1.96078600  -0.86570600
H  6.01358200   -1.92479400  -0.85568500
H  5.92303100   2.06643100   0.81636000
H  3.50518700   1.99988700   0.80904800
N  7.58618100   0.12379200   -0.06122700
C  8.33468900   -1.09059800  -0.34775600
C  8.28366200   1.23205300   0.57247200
H  8.09087700   -1.47837900  -1.34422800
H  9.40216000   -0.86257700  -0.33580100
H  8.14293100   -1.88798000  0.38833700
H  8.09235300   1.28831900   1.65652600
H  9.35784200   1.11111300   0.41999200
H  7.99171500   2.18862800   0.12288700
