# Supplementary material for: Structure of Organoboron Dyes and Multiphoton Absorption: Insights from Theory
Source: J Phys Chem Lett. 2025 Sep 9;16(37):9693–700. doi: 10.1021/acs.jpclett.5c02066 (PMC12451736; doi:10.1021/acs.jpclett.5c02066)
Supplement: Supplementary file 2 [file jz5c02066_si_002.zip › SI/213.xyz]

C  -1.68843200  -0.94792400  0.04346100
O  -2.59886800  -1.96148900  0.05993700
C  -3.84566900  -1.37282600  0.02497600
C  -5.08140500  -1.99671500  0.02631200
C  -6.19373300  -1.14622400  -0.00973100
C  -6.04665700  0.25148200   -0.04502500
C  -4.78801500  0.86160400   -0.04683800
C  -3.68248700  0.01327500   -0.01077500
H  -5.17585300  -3.07710400  0.05456500
H  -7.19025300  -1.57832800  -0.01054800
H  -6.93471500  0.87645900   -0.07285200
H  -4.67000200  1.93853500   -0.07941100
N  -2.30153000  0.24794600   -0.00011600
N  -0.41424100  -1.27408500  0.07058100
C  0.55008700   -0.36062400  -0.10247700
S  0.28619900   1.33557900   -0.44878700
B  -1.58397800  1.62725800   0.11652700
F  -2.16813100  2.53856700   -0.74851800
F  -1.62666700  2.06290500   1.43267700
C  1.89152300   -0.87222100  -0.05495300
C  3.03528200   -0.11868800  -0.07654200
C  4.35802800   -0.64256500  -0.03587900
C  5.44800600   0.19466100   -0.04149100
H  1.95522900   -1.95533100  0.02366700
H  2.93621000   0.96600000   -0.11738500
H  4.48504800   -1.72127100  0.00301300
H  5.27765700   1.26956400   -0.05344100
N  6.75679900   -0.15775800  -0.05511500
C  7.14490300   -1.55939200  0.00490700
C  7.79304700   0.83375100   0.20232600
H  6.60020200   -2.13475600  -0.75071200
H  6.94122100   -1.99602300  0.99409600
H  8.21437500   -1.64359600  -0.20197700
H  8.16015700   0.77486400   1.23771300
H  7.39254000   1.83635800   0.03380100
H  8.63895200   0.67946800   -0.47655900
