# Supplementary material for: Structure of Organoboron Dyes and Multiphoton Absorption: Insights from Theory
Source: J Phys Chem Lett. 2025 Sep 9;16(37):9693–700. doi: 10.1021/acs.jpclett.5c02066 (PMC12451736; doi:10.1021/acs.jpclett.5c02066)
Supplement: Supplementary file 2 [file jz5c02066_si_002.zip › SI/504.xyz]

C  -3.42847700  1.09236200   -0.12904000
C  -4.07915600  2.35712200   -0.27899600
C  -5.43914000  2.43588700   -0.28530200
C  -6.22815600  1.25762400   -0.14172900
C  -7.64319300  1.29859500   -0.14256400
C  -8.38082200  0.14077900   -0.00096200
C  -7.71179900  -1.09266000  0.14583000
C  -6.33021200  -1.16736400  0.15072400
C  -5.55781300  0.00910300   0.00651200
H  -3.43965600  3.22542500   -0.38467800
H  -5.93849100  3.39532200   -0.39930900
H  -8.13501300  2.26167400   -0.25710300
H  -9.46650900  0.17598300   -0.00206300
H  -8.28840200  -2.00679400  0.25781300
H  -5.84246800  -2.12511700  0.26468500
N  -4.16355600  -0.03861900  0.00799500
N  -2.06972800  1.10934600   -0.13416000
C  -1.40143500  -0.01694600  -0.00448200
O  -1.95591000  -1.19402400  0.13457700
B  -3.41121100  -1.43868900  0.17331600
F  -3.74581300  -1.99051900  1.40225000
F  -3.75899100  -2.26843000  -0.88366800
C  0.06886900   0.00153800   -0.01160900
C  0.79921300   -1.19213800  0.12426400
C  2.18910200   -1.17180700  0.11888800
C  2.90534200   0.03412300   -0.02583500
C  2.15948700   1.22406700   -0.16280200
C  0.77046900   1.21190100   -0.15424600
H  0.26731500   -2.12971200  0.24585700
H  2.73087600   -2.10305200  0.25745100
H  2.67919800   2.16718700   -0.30650500
H  0.21034400   2.13352900   -0.26988400
C  4.38375800   0.05183400   -0.03406100
C  5.13265700   -1.00332900  -0.58546600
C  6.52292100   -0.99462100  -0.59958000
C  7.25446700   0.08880900   -0.05492800
C  6.50363100   1.14420100   0.51781800
C  5.11328900   1.12131800   0.51553700
H  4.61869500   -1.84574200  -1.04106400
H  7.03834000   -1.83488700  -1.04967200
H  7.00380600   1.98720500   0.97983700
H  4.58434500   1.94496000   0.98817900
N  8.64091500   0.11893600   -0.09027700
C  9.37238000   -1.07833600  -0.47560700
C  9.35325100   1.14830300   0.65059900
H  9.11278900   -1.38702700  -1.49519000
H  10.44243800  -0.86224600  -0.46058400
H  9.18081900   -1.92765900  0.20049700
H  9.17321700   1.09151100   1.73689600
H  10.42496100  1.03698000   0.47427100
H  9.06475300   2.14879200   0.30746500
