# Supplementary material for: Structure of Organoboron Dyes and Multiphoton Absorption: Insights from Theory
Source: J Phys Chem Lett. 2025 Sep 9;16(37):9693–700. doi: 10.1021/acs.jpclett.5c02066 (PMC12451736; doi:10.1021/acs.jpclett.5c02066)
Supplement: Supplementary file 2 [file jz5c02066_si_002.zip › SI/352.xyz]

C  -2.70503000  0.78714200   0.02685300
N  -3.72468600  1.69232600   0.02922600
C  -3.56815800  3.13590900   0.10072000
C  -4.92674200  0.99173000   -0.07019300
C  -4.61123200  -0.33144300  -0.12840100
H  -3.07003400  3.42464600   1.03222200
H  -2.98431700  3.50329900   -0.74995300
H  -4.55738100  3.59631100   0.07408100
H  -5.87766100  1.50133300   -0.08864000
H  -5.24616700  -1.20038300  -0.20595600
N  -3.23738000  -0.44778900  -0.06705200
C  -1.30853100  1.02310800   0.09149800
H  -0.93206700  2.02817400   0.21438600
C  -0.46075200  -0.06466000  -0.01190500
O  -0.93157400  -1.29502500  -0.13937300
B  -2.34166800  -1.73841100  -0.01096300
F  -2.53304000  -2.36952200  1.21656500
F  -2.67185300  -2.57439700  -1.06867700
C  1.00721600   0.03061900   -0.00364100
C  1.69548500   1.25556400   -0.07097200
C  3.08171600   1.31878700   -0.05291000
C  3.86729600   0.14103000   0.04142900
C  3.17290100   -1.09330500  0.08965600
C  1.78571000   -1.13910100  0.06899900
H  1.14725600   2.18919100   -0.15878800
H  3.55522500   2.29109200   -0.12022400
H  3.71792300   -2.02815200  0.14468500
H  1.28273700   -2.09902500  0.10974500
N  5.24793700   0.19692900   0.08657100
C  6.02286000   -1.03290500  0.01267700
C  5.92850000   1.46418800   -0.12957800
H  5.85952800   -1.57573400  -0.93166300
H  5.77445800   -1.70596500  0.84216100
H  7.08438800   -0.79065000  0.08967900
H  5.62465900   2.20811700   0.61721600
H  5.73323900   1.88149900   -1.13043900
H  7.00464500   1.31354200   -0.02631700
