# Supplementary material for: Structure of Organoboron Dyes and Multiphoton Absorption: Insights from Theory
Source: J Phys Chem Lett. 2025 Sep 9;16(37):9693–700. doi: 10.1021/acs.jpclett.5c02066 (PMC12451736; doi:10.1021/acs.jpclett.5c02066)
Supplement: Supplementary file 2 [file jz5c02066_si_002.zip › SI/262.xyz]

C  2.27712400    -0.84876100  -0.03889000
S  3.44663900    -2.15483900  -0.14808800
C  4.76154700    -0.98385100  -0.07723200
C  6.13328500    -1.22580800  -0.10766200
C  6.98944600    -0.12655800  -0.03401900
C  6.48064700    1.18183400   0.06788700
C  5.11232400    1.41894000   0.09724900
C  4.24396100    0.32130200   0.02327300
H  6.52707000    -2.23291400  -0.18544100
H  7.16840000    2.01990200   0.12401500
H  4.71625200    2.42474200   0.17297000
C  8.48168900    -0.31862800  -0.06203400
F  9.07620800    0.16730600   1.05999900
F  9.05667100    0.33271200   -1.10788800
F  8.83824200    -1.62193700  -0.16467100
N  2.85339400    0.36056800   0.04104400
C  0.88729900    -1.03772600  -0.03968900
H  0.48749000    -2.04017500  -0.08557100
C  0.05473500    0.07586100   0.01391400
O  0.55354200    1.28848000   0.08385000
B  1.98008900    1.67491600   0.20253800
F  2.22068100    2.21421600   1.45775600
F  2.30689600    2.56056600   -0.81155600
C  -1.41375500   0.00477600   -0.00804600
C  -2.16778200   1.18127000   0.16525200
C  -3.55665900   1.14550900   0.15761500
C  -4.26198000   -0.06038300  -0.03079600
C  -3.49899000   -1.23374200  -0.20996800
C  -2.11078400   -1.20453300  -0.19689000
H  -1.64877500   2.12043600   0.32114900
H  -4.10632200   2.06645200   0.32920800
H  -4.00354800   -2.17784400  -0.39386000
H  -1.57339100   -2.13361400  -0.35951200
C  -5.73859400   -0.09634100  -0.04315100
C  -6.49992300   0.97812100   -0.53866100
C  -7.88937200   0.95298000   -0.55651000
C  -8.60847400   -0.16722200  -0.07136500
C  -7.84522100   -1.24371500  0.44425900
C  -6.45579200   -1.20340300  0.44606300
H  -5.99646400   1.85000300   -0.94808200
H  -8.41490300   1.80931100   -0.96241200
H  -8.33595100   -2.11638700  0.85882100
H  -5.91818500   -2.04506000  0.87525400
N  -9.99209300   -0.21050200  -0.10722500
C  -10.73996900  0.98876100   -0.45321100
C  -10.69517700  -1.30012900  0.55191500
H  -10.48829000  1.33341700   -1.46360500
H  -11.80713900  0.75968600   -0.43993400
H  -10.55554800  1.81751400   0.24910600
H  -10.51545800  -1.32308000  1.63906900
H  -11.76777000  -1.18529400  0.38467000
H  -10.39738600  -2.26966400  0.13477200
