# Supplementary material for: Structure of Organoboron Dyes and Multiphoton Absorption: Insights from Theory
Source: J Phys Chem Lett. 2025 Sep 9;16(37):9693–700. doi: 10.1021/acs.jpclett.5c02066 (PMC12451736; doi:10.1021/acs.jpclett.5c02066)
Supplement: Supplementary file 2 [file jz5c02066_si_002.zip › SI/201.xyz]

C  1.30457000   -0.55901300  -0.01222100
O  1.86097400   -1.79792500  -0.02545200
C  3.23291100   -1.60185000  -0.01628200
C  4.22901700   -2.56143000  -0.02391700
C  5.54410500   -2.07601100  -0.01136600
C  5.81627400   -0.69753000  0.00771300
C  4.79253900   0.25653500   0.01511100
C  3.48663300   -0.22745800  0.00264700
H  4.00194900   -3.62222100  -0.03874400
H  6.36854900   -2.78309500  -0.01658400
H  6.84945800   -0.36216200  0.01694000
H  4.99751800   1.32145700   0.02976200
N  2.24009600   0.40020400   0.00467600
N  -0.00537400  -0.42163000  -0.01674900
C  -0.45446100  0.84486700   -0.00298500
O  0.32440400   1.89988600   0.01420300
B  1.82242400   1.91096200   0.02287600
F  2.27918800   2.51369400   1.18279500
F  2.29231100   2.54509300   -1.11477500
C  -1.86496500  1.11529300   -0.00694600
C  -2.81014900  0.12746600   -0.02571400
C  -4.21909500  0.33503900   -0.02451200
C  -5.08590800  -0.73019700  -0.04361600
H  -2.14327300  2.16514200   0.00538900
H  -2.45127500  -0.90149700  -0.04050300
H  -4.59133200  1.35592700   -0.00450500
H  -4.67184100  -1.73679900  -0.03292300
N  -6.44028400  -0.69054700  -0.09628600
C  -7.14234200  0.58431700   -0.07015100
C  -7.22540400  -1.88953500  0.16625600
H  -6.72104600  1.26242900   -0.81925400
H  -7.07625200  1.06583000   0.91707500
H  -8.19541100  0.41770800   -0.30910100
H  -7.61422400  -1.90163000  1.19544900
H  -6.60259400  -2.77573500  0.02139800
H  -8.07228900  -1.94406700  -0.52655400
