# Supplementary material for: Structure of Organoboron Dyes and Multiphoton Absorption: Insights from Theory
Source: J Phys Chem Lett. 2025 Sep 9;16(37):9693–700. doi: 10.1021/acs.jpclett.5c02066 (PMC12451736; doi:10.1021/acs.jpclett.5c02066)
Supplement: Supplementary file 2 [file jz5c02066_si_002.zip › SI/538.xyz]

C  5.50394900    -0.86590300  -0.00103200
S  6.62944100    -2.20274100  -0.00891100
C  7.96844400    -1.07806100  0.00144200
C  7.52111100    0.20087800   0.01008400
H  8.99214100    -1.42368700  0.00056900
H  8.11742800    1.10370500   0.01765200
N  6.14331700    0.31409500   0.00865000
N  4.18008800    -1.05344400  -0.00472600
C  3.42024300    0.03514400   0.00117700
O  3.88453200    1.25943700   0.01052000
B  5.32045000    1.66169900   0.01771800
F  5.60851100    2.36479800   1.17362100
F  5.61463300    2.38410500   -1.12460500
C  1.96204500    -0.10411200  -0.00297300
C  1.13374700    1.03644100   0.00278700
C  -0.24646200   0.90808700   -0.00097100
C  -0.86621900   -0.36322000  -0.01109300
C  -0.02117700   -1.49664300  -0.01614000
C  1.36113800    -1.37616500  -0.01239100
H  1.58929600    2.02085300   0.01068600
H  -0.85292400   1.80851800   0.00480700
H  -0.46961700   -2.48755300  -0.02358400
H  1.99179400    -2.25864300  -0.01669700
C  -2.31178400   -0.56471800  -0.01602000
C  -3.26444500   0.39982000   -0.02271000
H  -2.94658900   1.44202600   -0.02727100
H  -2.62074100   -1.60904700  -0.01569600
C  -4.71080800   0.22121100   -0.02708500
C  -5.54745500   1.35471200   -0.04641500
C  -6.93340100   1.25922000   -0.05119700
C  -7.57492400   -0.00330200  -0.04446600
C  -6.73770400   -1.14981200  -0.01129100
C  -5.35603700   -1.03316300  -0.00658100
H  -5.09493500   2.34452500   -0.05431700
H  -7.51580700   2.17291700   -0.06017800
H  -7.17113400   -2.14279400  0.01163500
H  -4.76695200   -1.94579300  0.01876500
N  -8.95325700   -0.11714800  -0.07552900
C  -9.77711400   1.07465700   0.05589700
C  -9.57632100   -1.41897400  0.10894800
H  -9.56618400   1.79017700   -0.74827700
H  -10.82864900  0.79220700   -0.02079700
H  -9.62597900   1.58612900   1.02000900
H  -9.25658500   -2.12393000  -0.66819100
H  -9.34492500   -1.86083400  1.09129400
H  -10.65948800  -1.31013500  0.02968100
