# Supplementary material for: Structure of Organoboron Dyes and Multiphoton Absorption: Insights from Theory
Source: J Phys Chem Lett. 2025 Sep 9;16(37):9693–700. doi: 10.1021/acs.jpclett.5c02066 (PMC12451736; doi:10.1021/acs.jpclett.5c02066)
Supplement: Supplementary file 2 [file jz5c02066_si_002.zip › SI/325.xyz]

C  2.25066400    0.64531700   -0.00249300
C  3.27393500    1.69416900   -0.00209200
C  2.92604200    3.06615700   -0.00606600
C  3.89280800    4.05577200   -0.00586500
C  5.25142200    3.69945400   -0.00165900
C  5.61550200    2.36461800   0.00230800
C  4.64533600    1.33530600   0.00221800
C  5.00217800    -0.07611700  0.00639500
C  6.34466600    -0.51642800  0.01109200
C  6.66658500    -1.86186400  0.01505500
C  5.63558900    -2.81423800  0.01439900
C  4.30968700    -2.41750500  0.00984300
C  3.96559000    -1.04518000  0.00576900
H  1.88668400    3.36779500   -0.00940500
H  3.59838900    5.10148100   -0.00900700
H  6.01875900    4.46915700   -0.00152100
H  6.66971300    2.11436000   0.00549700
H  7.14864500    0.21059700   0.01166100
H  7.70739700    -2.17356700  0.01864500
H  5.87051500    -3.87510700  0.01748600
H  3.53532400    -3.16881000  0.00945700
N  2.61412700    -0.65815400  0.00120200
C  0.87537700    0.98581100   -0.00687700
H  0.57695800    2.02204900   -0.00986600
C  -0.13374200   0.03658100   -0.00793500
O  0.14178600    -1.24649200  -0.00470200
B  1.49460000    -1.81550400  0.00032000
F  1.65380400    -2.58313200  -1.15122300
F  1.64706600    -2.57845100  1.15590300
C  -1.53128800   0.41631600   -0.01262100
C  -2.53920800   -0.49395800  -0.01534000
H  -1.72978800   1.48476000   -0.01445600
H  -2.24632300   -1.54259400  -0.01512500
C  -3.96830400   -0.24116600  -0.01947200
C  -4.54554700   1.04701900   -0.00968900
C  -5.91795200   1.23628300   -0.01318900
C  -6.81316700   0.13245400   -0.03282100
C  -6.23939900   -1.16378100  -0.03234400
C  -4.86189800   -1.33206100  -0.02865600
H  -3.90697900   1.92616500   0.00497300
H  -6.30070000   2.25004200   0.00013400
H  -6.87031300   -2.04464100  -0.03441800
H  -4.45851000   -2.34241200  -0.03002700
N  -8.18046600   0.31702100   -0.05538700
C  -8.73798300   1.65501400   0.07302300
C  -9.06894700   -0.83122000  0.04473400
H  -8.39379300   2.30887700   -0.73834100
H  -8.47291500   2.12685400   1.03178300
H  -9.82592300   1.59578100   0.01181500
H  -8.94033700   -1.37561700  0.99293700
H  -8.90177600   -1.53502500  -0.78041300
H  -10.10344800  -0.48902500  -0.01491700
