# Supplementary material for: Structure of Organoboron Dyes and Multiphoton Absorption: Insights from Theory
Source: J Phys Chem Lett. 2025 Sep 9;16(37):9693–700. doi: 10.1021/acs.jpclett.5c02066 (PMC12451736; doi:10.1021/acs.jpclett.5c02066)
Supplement: Supplementary file 2 [file jz5c02066_si_002.zip › SI/537.xyz]

C  4.44456100   -0.90920100  -0.11055600
S  5.47789300   -2.30672800  -0.28695700
C  6.88886100   -1.28271300  -0.15317900
C  6.52791500   0.01286500   0.01154600
H  7.88721300   -1.69283000  -0.20346800
H  7.18301800   0.86689800   0.12194500
N  5.16062000   0.21611700   0.03472000
N  3.11035000   -1.00694100  -0.12617200
C  2.42556600   0.12086400   0.01260300
O  2.96940100   1.30193100   0.16216800
B  4.42924000   1.60467900   0.21204900
F  4.75889500   2.13997400   1.44385300
F  4.77450300   2.43942500   -0.83495900
C  0.95918500   0.08013800   0.00171200
C  0.21065800   1.26201900   0.14777000
C  -1.17810100  1.22063800   0.13889100
C  -1.87626600  0.00524200   -0.01955000
C  -1.11206200  -1.17224800  -0.16674300
C  0.27611600   -1.13990400  -0.15467300
H  0.72821500   2.20608800   0.28012800
H  -1.73378300  2.14220600   0.28585100
H  -1.61687800  -2.12153000  -0.32144100
H  0.84845600   -2.05299100  -0.27839900
C  -3.35345000  -0.03454900  -0.03111500
C  -4.11742500  1.02010800   -0.56316800
C  -5.50704500  0.99054700   -0.58054500
C  -6.22305600  -0.11442100  -0.05820500
C  -5.45720100  -1.16984500  0.49498400
C  -4.06770600  -1.12596100  0.49569800
H  -3.61589700  1.87890100   -1.00160700
H  -6.03458700  1.83125300   -1.01546700
H  -5.94551800  -2.02911100  0.93933000
H  -3.52749800  -1.95079400  0.95316100
N  -7.60766000  -0.16401300  -0.09526000
C  -8.35785800  1.02502900   -0.47002100
C  -8.30682900  -1.22503400  0.61288500
H  -8.10282600  1.34780500   -1.48654900
H  -9.42433400  0.79222300   -0.45702200
H  -8.17963600  1.87023800   0.21447600
H  -8.12938900  -1.19732600  1.70052200
H  -9.37963700  -1.12339300  0.43796700
H  -8.00357400  -2.21101100  0.24124100
