# Supplementary material for: Structure of Organoboron Dyes and Multiphoton Absorption: Insights from Theory
Source: J Phys Chem Lett. 2025 Sep 9;16(37):9693–700. doi: 10.1021/acs.jpclett.5c02066 (PMC12451736; doi:10.1021/acs.jpclett.5c02066)
Supplement: Supplementary file 2 [file jz5c02066_si_002.zip › SI/308.xyz]

C  1.16348500   -0.60045000  0.03474400
S  2.02434600   -2.14052900  0.02887600
C  3.55906800   -1.29426900  -0.01171100
C  4.84264200   -1.84429500  -0.02372400
C  5.90255400   -0.95045500  -0.03488100
C  5.73256300   0.43520500   -0.03176900
C  4.44764000   0.97146200   -0.02194600
C  3.35055800   0.09917900   -0.01583200
H  5.02207400   -2.91401500  -0.02117300
H  6.60616500   1.07843100   -0.03789700
H  4.29647700   2.04344300   -0.02516700
F  7.16631200   -1.44829700  -0.04669700
N  1.99227200   0.45716800   -0.00162700
N  -0.16084000  -0.65344400  0.07747800
C  -0.95253800  0.40365100   -0.08271600
S  -0.39133500  2.02014000   -0.39762900
B  1.50126800   1.94598300   0.13121600
F  1.65207700   2.35026500   1.44814300
F  2.20147800   2.76174700   -0.74474900
C  -2.39380500  0.15973100   -0.05183700
C  -2.89165800  -1.16258800  -0.05334800
C  -4.24842900  -1.43080000  -0.03186900
C  -5.20347500  -0.37799400  -0.00241900
C  -4.70315300  0.95202400   0.00902700
C  -3.34230500  1.20393700   -0.01461800
H  -2.18432600  -1.98384400  -0.07941200
H  -4.57297300  -2.46453400  -0.04194200
H  -5.38406400  1.79366200   0.04924000
H  -3.00602000  2.23532900   0.01369400
N  -6.55203200  -0.63499700  0.01813000
C  -7.50879900  0.46345600   0.04366600
C  -7.03777300  -2.00821700  0.04289900
H  -7.39450900  1.11654800   -0.83176400
H  -7.39977200  1.07689300   0.94893400
H  -8.52072700  0.05634700   0.03055600
H  -6.67717900  -2.54909600  0.92856700
H  -6.72553600  -2.56382500  -0.85190100
H  -8.12818000  -2.00101800  0.07210100
