# Supplementary material for: Structure of Organoboron Dyes and Multiphoton Absorption: Insights from Theory
Source: J Phys Chem Lett. 2025 Sep 9;16(37):9693–700. doi: 10.1021/acs.jpclett.5c02066 (PMC12451736; doi:10.1021/acs.jpclett.5c02066)
Supplement: Supplementary file 2 [file jz5c02066_si_002.zip › SI/495.xyz]

C  1.49729100   1.10058500   -0.00049200
C  2.16326300   2.36824000   -0.00038000
C  3.52306900   2.43384400   0.00004200
C  4.30119500   1.23854100   0.00040200
C  5.71606000   1.26568100   0.00089100
C  6.44327500   0.09216200   0.00127200
C  5.76226500   -1.14286500  0.00117300
C  4.37957700   -1.20384700  0.00068800
C  3.61836800   -0.01162000  0.00028200
H  1.53255300   3.24937300   -0.00064800
H  4.03213800   3.39502400   0.00012100
H  6.21713300   2.23089600   0.00096700
H  7.52928100   0.11714000   0.00165000
H  6.32953300   -2.06968100  0.00148400
H  3.88239900   -2.16354700  0.00061900
N  2.22342400   -0.04623100  -0.00020500
N  0.14224100   1.13299800   -0.00089400
C  -0.54163600  0.00377800   -0.00120000
O  0.00576900   -1.18696600  -0.00116400
B  1.45768900   -1.44648100  -0.00035100
F  1.79347500   -2.14882700  -1.15122100
F  1.79232800   -2.14836700  1.15114600
C  -2.00198400  0.03681200   -0.00162200
C  -2.70108000  1.25868400   -0.00138300
C  -4.08560100  1.29619900   -0.00166000
C  -4.85004000  0.09784100   -0.00274800
C  -4.13823700  -1.13151400  -0.00209800
C  -2.75274300  -1.15393000  -0.00181700
H  -2.13568700  2.18451900   -0.00064600
H  -4.57938700  2.26064700   -0.00083600
H  -4.67233300  -2.07411900  -0.00190500
H  -2.23317600  -2.10635000  -0.00151600
N  -6.22559800  0.12716700   -0.00462700
C  -6.98524800  -1.11482200  0.00607300
C  -6.93231300  1.39967300   0.00413100
H  -6.77123000  -1.71441600  0.90190900
H  -6.76887000  -1.72941600  -0.87862600
H  -8.05115400  -0.88211700  0.00219300
H  -6.68814400  2.00467500   -0.88003800
H  -6.69620400  1.99013100   0.90065800
H  -8.00703400  1.21192500   -0.00289300
