# Supplementary material for: Structure of Organoboron Dyes and Multiphoton Absorption: Insights from Theory
Source: J Phys Chem Lett. 2025 Sep 9;16(37):9693–700. doi: 10.1021/acs.jpclett.5c02066 (PMC12451736; doi:10.1021/acs.jpclett.5c02066)
Supplement: Supplementary file 2 [file jz5c02066_si_002.zip › SI/309.xyz]

C  -0.10092300  -0.50412700  -0.00897000
S  -0.90523500  -2.08050900  -0.01581000
C  -2.47427700  -1.29488600  -0.00570100
C  -3.73600900  -1.89275000  -0.00618800
C  -4.82950900  -1.03942100  0.00117000
C  -4.71180200  0.35094300   0.00851200
C  -3.44671300  0.93415700   0.00905300
C  -2.31892500  0.10389300   0.00220000
H  -3.87515600  -2.96847100  -0.01224400
H  -5.60857600  0.96147000   0.01375500
H  -3.33626900  2.01137700   0.01504600
F  -6.07435000  -1.58587800  0.00094700
N  -0.97573200  0.51875800   0.00140600
N  1.21980600   -0.51053000  -0.01559900
C  1.96499900   0.60197700   -0.00207700
S  1.35921200   2.23190100   0.02743500
B  -0.60014600  2.04317300   0.00283800
F  -1.09513500  2.63933600   -1.14965100
F  -1.11957900  2.64490400   1.14169300
C  3.39300800   0.47324300   -0.00628500
C  4.00112400   -0.75992600  -0.01313100
H  3.97179400   1.38953600   0.00247800
H  3.36717800   -1.64153000  0.00147100
N  5.32636000   -1.00157900  -0.04507500
C  6.28595400   0.09586000   -0.05018400
C  5.84945900   -2.35606500  0.08422900
H  6.27075300   0.64282600   0.90254800
H  6.05881100   0.79735800   -0.86060000
H  7.28896400   -0.30566400  -0.20876800
H  6.55244400   -2.57365000  -0.72862600
H  5.02671300   -3.07251400  0.03469200
H  6.37066500   -2.48805500  1.04226000
