# Supplementary material for: Structure of Organoboron Dyes and Multiphoton Absorption: Insights from Theory
Source: J Phys Chem Lett. 2025 Sep 9;16(37):9693–700. doi: 10.1021/acs.jpclett.5c02066 (PMC12451736; doi:10.1021/acs.jpclett.5c02066)
Supplement: Supplementary file 2 [file jz5c02066_si_002.zip › SI/401.xyz]

C  1.44369800    -0.38140100  -0.00039700
S  2.32991900    -1.90384500  -0.00039800
C  3.84937100    -1.01228700  -0.00009700
C  5.14323800    -1.51811900  0.00004200
C  6.18559300    -0.59087200  0.00026900
C  5.96725100    0.79413300   0.00036700
C  4.66933000    1.28945400   0.00022800
C  3.60381900    0.37913200   -0.00000900
H  5.35744500    -2.58003300  -0.00002500
H  6.81818800    1.46418500   0.00054800
H  4.47636700    2.35594800   0.00030000
N  7.56569100    -1.09431600  0.00042100
O  8.47988700    -0.26776200  0.00064400
O  7.73211800    -2.31696800  0.00036900
N  2.25297600    0.69444200   -0.00017700
N  0.12063400    -0.37535600  -0.00059900
C  -0.48646800   0.82085500   -0.00056800
O  0.15093900    1.96342200   -0.00034800
B  1.63088700    2.14822200   -0.00024700
F  2.02031500    2.81261400   1.14856000
F  2.02048900    2.81256300   -1.14902600
C  -1.92375900   0.91383200   -0.00077000
C  -2.73151300   -0.18332100  -0.00090000
H  -2.31416900   1.92628000   -0.00080400
H  -2.23423600   -1.15201400  -0.00088000
C  -4.17472000   -0.21657000  -0.00111600
C  -4.99195000   0.93767900   -0.00089900
C  -6.37191700   0.85477000   -0.00108300
C  -7.03418100   -0.40571800  -0.00196300
C  -6.21864000   -1.56818500  -0.00133300
C  -4.83733700   -1.46389300  -0.00118000
H  -4.53573100   1.92344300   -0.00033500
H  -6.94681900   1.77304600   -0.00051800
H  -6.66755300   -2.55411700  -0.00084700
H  -4.24346400   -2.37537700  -0.00082600
N  -8.40475200   -0.49080900  -0.00358600
C  -9.21791500   0.71827200   0.00546900
C  -9.05760300   -1.79303200  0.00380200
H  -9.02792600   1.33987300   -0.88001600
H  -9.03121300   1.32597100   0.90154700
H  -10.27230200  0.43912400   0.00085700
H  -8.79527600   -2.37256200  0.89974400
H  -8.78787800   -2.38463800  -0.88165300
H  -10.13899800  -1.65093400  -0.00218800
