# Supplementary material for: Structure of Organoboron Dyes and Multiphoton Absorption: Insights from Theory
Source: J Phys Chem Lett. 2025 Sep 9;16(37):9693–700. doi: 10.1021/acs.jpclett.5c02066 (PMC12451736; doi:10.1021/acs.jpclett.5c02066)
Supplement: Supplementary file 2 [file jz5c02066_si_002.zip › SI/116.xyz]

C  -2.78445000  -0.00426000  -0.00380500
C  -3.48191900  1.26513600   -0.00030200
C  -2.77292200  2.48821900   -0.02240100
C  -3.45647700  3.69010800   -0.01875500
C  -4.86891000  3.70480300   0.00807200
C  -5.58113000  2.52034700   0.03067300
C  -4.90567800  1.27542200   0.02675800
C  -5.59510400  0.02389200   0.04969400
C  -4.88043100  -1.13426800  0.04247500
H  -1.68985800  2.45633900   -0.04264500
H  -2.90732400  4.62753300   -0.03646700
H  -5.39781600  4.65448700   0.01097700
H  -6.66811700  2.52968400   0.05144700
H  -6.67969500  -0.00629600  0.07142000
H  -5.34451500  -2.11313300  0.05805400
N  -3.50635700  -1.14952100  0.01527800
N  -1.43335500  -0.00404700  -0.02147600
C  -0.77542300  -1.15202600  0.01727400
O  -1.33872000  -2.33846100  0.05688800
B  -2.79470800  -2.56500900  -0.03246700
F  -3.22655300  -3.31703700  1.05022800
F  -3.11144200  -3.17423500  -1.24030200
C  0.67562600   -1.18296100  0.03005300
C  1.44265800   -0.06378700  0.00246800
H  1.10369400   -2.18001700  0.06176600
H  0.91405800   0.88762300   -0.02856500
C  2.89025600   0.01898100   0.00879100
C  3.74482300   -1.10497500  0.04468300
C  5.12321500   -0.97646100  0.04946300
C  5.74382000   0.30276200   0.02090300
C  4.89076300   1.43503000   -0.02060300
C  3.51155000   1.28459400   -0.02439100
H  3.32171400   -2.10524100  0.06767000
H  5.72702500   -1.87584800  0.07509400
H  5.30591200   2.43543000   -0.05032000
H  2.88886500   2.17635600   -0.05592400
N  7.11471400   0.43369200   0.03466100
C  7.96459100   -0.74801700  0.01583900
C  7.72209600   1.75307100   -0.05375200
H  7.81061000   -1.35105700  -0.89097000
H  7.78242200   -1.38789100  0.88951000
H  9.00992300   -0.43659600  0.04199400
H  7.41308600   2.39374200   0.78308300
H  7.46093500   2.26360400   -0.99249000
H  8.80760500   1.65093100   -0.01380400
