# Supplementary material for: Structure of Organoboron Dyes and Multiphoton Absorption: Insights from Theory
Source: J Phys Chem Lett. 2025 Sep 9;16(37):9693–700. doi: 10.1021/acs.jpclett.5c02066 (PMC12451736; doi:10.1021/acs.jpclett.5c02066)
Supplement: Supplementary file 2 [file jz5c02066_si_002.zip › SI/360.xyz]

C  4.98788600   0.79803200   0.00208600
N  6.15958200   1.49468200   -0.02882300
C  6.27642200   2.94399100   -0.02968200
C  7.20762900   0.57676900   -0.07929600
C  6.64817000   -0.66530700  -0.07493800
H  5.79238700   3.37006900   -0.91492600
H  5.81919900   3.36739300   0.87064600
H  7.33504200   3.20918900   -0.04428700
H  8.23769600   0.89643700   -0.11200100
H  7.10879400   -1.64069900  -0.10192400
N  5.27774400   -0.51902500  -0.02429500
C  3.65919700   1.28755800   0.03966400
H  3.45309000   2.34911900   0.07722800
C  2.62526300   0.36529900   0.00461100
O  2.84958900   -0.93824100  -0.05178500
B  4.15765900   -1.62544000  0.05937000
F  4.31911600   -2.51519400  -0.99505000
F  4.25834200   -2.27161700  1.28920400
C  1.23892500   0.78761700   0.00918400
C  0.18883800   -0.07598400  -0.01930100
C  -1.19271000  0.31935400   -0.01664800
C  -2.21590200  -0.57726600  -0.04652900
H  1.06404300   1.86162000   0.03760600
H  0.40796200   -1.14226800  -0.04623500
H  -1.40105500  1.38885400   0.01046700
H  -1.94650000  -1.63424100  -0.07491200
C  -3.64541600  -0.30999000  -0.04660900
C  -4.20851800  0.98314400   -0.00043100
C  -5.57985200  1.18884500   -0.00054100
C  -6.48881100  0.09946600   -0.05522500
C  -5.93017400  -1.20159700  -0.08795800
C  -4.55363100  -1.38711300  -0.08732700
H  -3.56045800  1.85435000   0.04183300
H  -5.94853000  2.20703000   0.04271000
H  -6.57059700  -2.07528300  -0.11402700
H  -4.16519300  -2.40327500  -0.11519400
N  -7.85784900  0.30226900   -0.08271900
C  -8.39512900  1.63599900   0.13880100
C  -8.75559700  -0.83637000  0.03571100
H  -8.02902300  2.33992300   -0.61843200
H  -8.13693500  2.03471900   1.13307600
H  -9.48302200  1.60020600   0.05647200
H  -8.63571100  -1.36955400  0.99257000
H  -8.59203100  -1.55284500  -0.77839800
H  -9.78717100  -0.48647100  -0.03480400
