# Supplementary material for: Structure of Organoboron Dyes and Multiphoton Absorption: Insights from Theory
Source: J Phys Chem Lett. 2025 Sep 9;16(37):9693–700. doi: 10.1021/acs.jpclett.5c02066 (PMC12451736; doi:10.1021/acs.jpclett.5c02066)
Supplement: Supplementary file 2 [file jz5c02066_si_002.zip › SI/171.xyz]

C  2.69240600   0.83102900   -0.00231200
N  3.72127300   1.73269100   -0.00245600
C  3.57582600   3.17790400   -0.00671100
C  4.91796100   1.01859500   0.00184600
C  6.24753200   1.43866600   0.00352800
C  7.22625100   0.44089400   0.00813300
C  6.88205500   -0.92349400  0.01092400
C  5.54948900   -1.34099500  0.00920100
C  4.57028000   -0.34798100  0.00460500
H  2.51039500   3.40943400   -0.00952600
H  4.04194600   3.60775800   0.88642800
H  4.04559100   3.60285900   -0.90028600
H  6.51539000   2.49106500   0.00137400
H  8.27435500   0.72678500   0.00957800
H  7.67129400   -1.66994900  0.01448900
H  5.27674000   -2.39090400  0.01129800
N  3.18219000   -0.42569300  0.00187300
N  1.39966900   1.18738400   -0.00590000
C  0.52014500   0.18813600   -0.00585500
O  0.83807900   -1.08402600  -0.00256000
B  2.22121300   -1.65770800  0.00342000
F  2.41388400   -2.41664500  -1.14170400
F  2.40731300   -2.40854500  1.15501300
C  -0.88846300  0.52694300   -0.00991000
C  -1.86777700  -0.41336000  -0.01099600
H  -1.09779600  1.59152500   -0.01239300
H  -1.54579700  -1.45352900  -0.00951800
C  -3.30270600  -0.20127200  -0.01459100
C  -3.91374600  1.07147600   -0.00978400
C  -5.29035000  1.22298800   -0.01287500
C  -6.15502200  0.09433500   -0.02578800
C  -5.54663600  -1.18643300  -0.02237300
C  -4.16533100  -1.31686400  -0.01922500
H  -3.29795600  1.96659300   -0.00047300
H  -5.70116300  2.22571800   -0.00464600
H  -6.15380900  -2.08378600  -0.02172700
H  -3.73420700  -2.31571200  -0.01799600
N  -7.52544400  0.24146700   -0.04371600
C  -8.12031500  1.56620700   0.05205100
C  -8.38404300  -0.93098500  0.03548000
H  -7.80144000  2.20834400   -0.77923400
H  -7.86094800  2.06980800   0.99555200
H  -9.20650200  1.47421900   0.00340600
H  -8.23767100  -1.48858100  0.97286700
H  -8.20191000  -1.61546200  -0.80314200
H  -9.42712900  -0.61441100  -0.01313900
