# Supplementary material for: Structure of Organoboron Dyes and Multiphoton Absorption: Insights from Theory
Source: J Phys Chem Lett. 2025 Sep 9;16(37):9693–700. doi: 10.1021/acs.jpclett.5c02066 (PMC12451736; doi:10.1021/acs.jpclett.5c02066)
Supplement: Supplementary file 2 [file jz5c02066_si_002.zip › SI/190.xyz]

C  1.45528600   -0.71676100  -0.01606100
O  2.14395600   -1.88807400  -0.03070600
C  3.48849600   -1.54064100  -0.01886500
C  4.58482300   -2.38310100  -0.02667700
C  5.83779300   -1.75320300  -0.01103200
C  5.95242400   -0.35303600  0.01104300
C  4.82805200   0.48021600   0.01845800
C  3.58367000   -0.14643400  0.00297900
H  4.47852700   -3.46273500  -0.04386700
H  6.73635800   -2.36330800  -0.01622000
H  6.94128100   0.09654800   0.02260000
H  4.91153500   1.56132300   0.03518400
N  2.27673500   0.34066700   0.00412900
C  0.06557300   -0.64203200  -0.02221400
H  -0.52189400  -1.54835700  -0.03816300
C  -0.50960800  0.63351200   -0.00951400
O  0.23938300   1.71935600   0.00892700
B  1.72566700   1.81383700   0.03057400
F  2.14051100   2.43707900   1.19962700
F  2.17045900   2.49022900   -1.09679800
C  -1.92954000  0.90387300   -0.01672400
C  -2.92318100  -0.02977100  -0.03695400
C  -4.32265500  0.26343100   -0.03657100
C  -5.26176000  -0.73415600  -0.05713300
H  -2.18093100  1.96180700   -0.00470200
H  -2.65494200  -1.08702800  -0.05243500
H  -4.62158400  1.30811800   -0.01799600
H  -4.92506400  -1.76956100  -0.04313400
N  -6.61478900  -0.59782000  -0.12218100
C  -7.21739000  0.72568000   -0.08860400
C  -7.47397200  -1.72442500  0.21608500
H  -6.74176100  1.37404700   -0.83129300
H  -7.12084400  1.19661900   0.90216900
H  -8.27894000  0.64180800   -0.33447000
H  -7.78529900  -1.70066700  1.27208700
H  -6.94032200  -2.66115700  0.03444300
H  -8.37158900  -1.71150600  -0.41123600
