# Supplementary material for: Structure of Organoboron Dyes and Multiphoton Absorption: Insights from Theory
Source: J Phys Chem Lett. 2025 Sep 9;16(37):9693–700. doi: 10.1021/acs.jpclett.5c02066 (PMC12451736; doi:10.1021/acs.jpclett.5c02066)
Supplement: Supplementary file 2 [file jz5c02066_si_002.zip › SI/497.xyz]

C  -0.65005100  1.30120600   -0.00525400
C  -1.50332300  2.45373800   -0.02191100
C  -2.85635200  2.31302200   -0.02782800
C  -3.44583900  1.01292700   -0.01852200
C  -4.84810000  0.82666000   -0.02589100
C  -5.39146000  -0.44305500  -0.01799800
C  -4.53218300  -1.56069500  -0.00263200
C  -3.15574500  -1.41202500  0.00521400
C  -2.58193400  -0.11917200  -0.00217500
H  -1.01247700  3.41985000   -0.02937600
H  -3.50501400  3.18611900   -0.04029300
H  -5.48858800  1.70562400   -0.03815600
H  -6.46893400  -0.58148200  -0.02375800
H  -4.95281300  -2.56270600  0.00322700
H  -2.51972700  -2.28579500  0.01709700
N  -1.19736600  0.05633900   0.00545600
N  0.68001500   1.54135000   -0.00196400
C  1.53175100   0.52379000   0.01991900
O  1.16421500   -0.74008200  0.04122300
B  -0.23036200  -1.20987200  0.02537600
F  -0.47148900  -1.95342600  1.17728000
F  -0.44344000  -1.96621900  -1.12426500
C  2.93913200   0.80477300   0.01875400
C  3.86229700   -0.20766700  0.02759700
H  3.21071100   1.85259400   0.00180600
H  3.50057400   -1.23213300  0.01438700
N  5.20750700   -0.07959600  0.06647600
C  5.82707600   1.23745900   0.04997900
C  6.07257600   -1.23249600  -0.14693700
H  5.37271400   1.87803100   0.81313700
H  5.71433700   1.72525000   -0.92937700
H  6.89217500   1.13589300   0.27147500
H  6.52011100   -1.21778700  -1.15133300
H  5.49105900   -2.15105200  -0.04042900
H  6.88016000   -1.24302800  0.59412900
