# Supplementary material for: Structure of Organoboron Dyes and Multiphoton Absorption: Insights from Theory
Source: J Phys Chem Lett. 2025 Sep 9;16(37):9693–700. doi: 10.1021/acs.jpclett.5c02066 (PMC12451736; doi:10.1021/acs.jpclett.5c02066)
Supplement: Supplementary file 2 [file jz5c02066_si_002.zip › SI/114.xyz]

C  -1.67605900  -0.01969700  -0.00098300
C  -2.27948700  1.29921200   -0.00713400
C  -1.48227100  2.46613200   0.00905000
C  -2.07388800  3.71630100   0.00320700
C  -3.48100600  3.83602600   -0.02039200
C  -4.27892200  2.70715400   -0.03759800
C  -3.69822500  1.41533200   -0.03099100
C  -4.47983000  0.21843100   -0.04855800
C  -3.85291200  -0.98930600  -0.03789100
H  -0.40455500  2.35289200   0.02675300
H  -1.45620400  4.61025000   0.01664500
H  -3.93824800  4.82227100   -0.02516200
H  -5.36233000  2.79710200   -0.05599100
H  -5.56367900  0.26929300   -0.06827900
H  -4.38881900  -1.93090300  -0.04891500
N  -2.48412200  -1.10792700  -0.01307400
N  -0.33175700  -0.11972500  0.01077400
C  0.24164000   -1.31675800  -0.04642300
O  -0.41503600  -2.45575000  -0.09306600
B  -1.87709500  -2.56911200  0.06068400
F  -2.19004100  -3.11020800  1.30354300
F  -2.40767600  -3.32663700  -0.97393600
C  1.67818200   -1.45119900  -0.07877400
C  2.53508800   -0.39013600  -0.05401400
C  3.95980300   -0.48186300  -0.07086400
C  4.74219700   0.64354700   -0.03867600
H  2.04923300   -2.47158600  -0.12168900
H  2.09385400   0.60540800   -0.01375100
H  4.40948000   -1.47078000  -0.10632400
H  4.25493900   1.61471800   0.02923700
N  6.09881200   0.71193700   -0.10766700
C  6.89228100   -0.50689300  -0.14455000
C  6.78658600   1.93865900   0.27158500
H  6.51126600   -1.18025200  -0.91884800
H  6.87619200   -1.03655000  0.82058400
H  7.92708200   -0.25300000  -0.38763800
H  7.12344000   1.91180000   1.31945400
H  6.11341500   2.79089300   0.14697200
H  7.66054800   2.09197100   -0.37058300
