# Supplementary material for: Structure of Organoboron Dyes and Multiphoton Absorption: Insights from Theory
Source: J Phys Chem Lett. 2025 Sep 9;16(37):9693–700. doi: 10.1021/acs.jpclett.5c02066 (PMC12451736; doi:10.1021/acs.jpclett.5c02066)
Supplement: Supplementary file 2 [file jz5c02066_si_002.zip › SI/207.xyz]

C  3.62601200    -0.82466200  -0.09921600
O  4.42384200    -1.90968800  -0.23011600
C  5.72542700    -1.43680600  -0.16916200
C  6.89990000    -2.16320600  -0.25528600
C  8.08252400    -1.41834800  -0.16115500
C  8.06114500    -0.02274400  0.00976700
C  6.86199500    0.69175900   0.09439800
C  5.68690700    -0.05039200  0.00060100
H  6.89971900    -3.23992500  -0.38720900
H  9.03688100    -1.93310300  -0.22191200
H  9.00184600    0.51588300   0.07801700
H  6.83997200    1.76804500   0.22614100
N  4.33494700    0.29910600   0.04018700
N  2.30874500    -0.96299200  -0.11967800
C  1.61161600    0.16486900   0.01413500
O  2.14364800    1.34842000   0.15870400
B  3.60893600    1.68016100   0.20766900
F  3.91866500    2.23166200   1.43570100
F  3.93069500    2.51464200   -0.84500600
C  0.14803900    0.10500500   0.00168200
C  -0.61676900   1.27775600   0.14128400
C  -2.00419800   1.21669800   0.13126900
C  -2.68510100   -0.00981200  -0.02182500
C  -1.90439900   -1.17750200  -0.16274300
C  -0.51708400   -1.12597300  -0.14967600
H  -0.11231200   2.22946700   0.26971100
H  -2.57301300   2.13087400   0.27343000
H  -2.39563200   -2.13439300  -0.31351100
H  0.06865700    -2.03123300  -0.26849300
C  -4.16104600   -0.07026400  -0.03403000
C  -4.93972800   0.97468500   -0.56444700
C  -6.32856000   0.92541200   -0.58274000
C  -7.02907800   -0.19056900  -0.06225500
C  -6.24855000   -1.23637800  0.48919200
C  -4.86005700   -1.17294300  0.49035200
H  -4.45047700   1.84120300   -1.00147200
H  -6.86791900   1.75908000   -1.01669900
H  -6.72499500   -2.10317100  0.93178600
H  -4.30861800   -1.99102100  0.94644100
N  -8.41205900   -0.25918100  -0.09886000
C  -9.17972400   0.91673000   -0.47974900
C  -9.09707800   -1.33589800  0.59946200
H  -8.92995300   1.23813300   -1.49813000
H  -10.24267700  0.66874200   -0.46455300
H  -9.01326900   1.76764200   0.20039100
H  -8.92083200   -1.31445900  1.68729300
H  -10.17102800  -1.24762700  0.42468000
H  -8.77978400   -2.31457800  0.22009700
