# Supplementary material for: Structure of Organoboron Dyes and Multiphoton Absorption: Insights from Theory
Source: J Phys Chem Lett. 2025 Sep 9;16(37):9693–700. doi: 10.1021/acs.jpclett.5c02066 (PMC12451736; doi:10.1021/acs.jpclett.5c02066)
Supplement: Supplementary file 2 [file jz5c02066_si_002.zip › SI/503.xyz]

C  3.73968000    1.35248800   -0.00306700
C  4.64967900    2.45786100   -0.00435500
C  5.99433700    2.24461000   -0.00121400
C  6.51181300    0.91556200   0.00366500
C  7.90249700    0.65338800   0.00745400
C  8.37514200    -0.64368700  0.01248800
C  7.45651600    -1.71407800  0.01386400
C  6.09063200    -1.49190100  0.01016900
C  5.58806500    -0.16929700  0.00490900
H  4.21077000    3.44859900   -0.00791000
H  6.68900900    3.08154000   -0.00225900
H  8.58982700    1.49617800   0.00637800
H  9.44344800    -0.84063600  0.01541200
H  7.82296600    -2.73707100  0.01791900
H  5.40800500    -2.32981200  0.01132500
N  4.21589800    0.08097800   0.00112600
N  2.41942200    1.66215700   -0.00613500
C  1.52057200    0.69162600   -0.00659900
O  1.81233700    -0.58812200  -0.00455500
B  3.17919800    -1.13545400  0.00207100
F  3.37239800    -1.89573200  -1.14562900
F  3.36511200    -1.88725700  1.15661200
C  0.12040200    1.05437900   -0.00980900
C  -0.88771500   0.13912800   -0.01076900
C  -2.28387900   0.46581800   -0.01371700
C  -3.25742500   -0.48779200  -0.01490600
H  -0.08137400   2.12138800   -0.01142100
H  -0.61982400   -0.91669700  -0.00918000
H  -2.54661100   1.52290100   -0.01526700
H  -2.92875000   -1.52831400  -0.01445700
C  -4.69638100   -0.30150100  -0.01754500
C  -5.32964400   0.96074300   -0.01126600
C  -6.70894300   1.08986300   -0.01330200
C  -7.55591700   -0.05126900  -0.02700400
C  -6.92643000   -1.32143200  -0.02415900
C  -5.54292600   -1.42967400  -0.02208200
H  -4.73030000   1.86690200   -0.00139700
H  -7.13494700   2.08625700   -0.00375500
H  -7.51870100   -2.22877700  -0.02320000
H  -5.09786500   -2.42266700  -0.02140000
N  -8.92963500   0.07401400   -0.04601300
C  -9.54439800   1.38836800   0.06358700
C  -9.76833300   -1.11147600  0.04484700
H  -9.23384100   2.04379600   -0.76029400
H  -9.29429500   1.88635900   1.01283400
H  -10.62903000  1.28067300   0.01144000
H  -9.61387300   -1.65817300  0.98771800
H  -9.57416900   -1.80073400  -0.78705400
H  -10.81658700  -0.81297100  -0.00816000
