# Supplementary material for: Structure of Organoboron Dyes and Multiphoton Absorption: Insights from Theory
Source: J Phys Chem Lett. 2025 Sep 9;16(37):9693–700. doi: 10.1021/acs.jpclett.5c02066 (PMC12451736; doi:10.1021/acs.jpclett.5c02066)
Supplement: Supplementary file 2 [file jz5c02066_si_002.zip › SI/266.xyz]

C  -0.56869200  1.04285800   0.00263800
S  0.70762500   2.25785900   0.01158600
C  1.91983500   0.97965900   0.00560600
C  3.30762200   1.10584100   0.00881500
C  4.07137900   -0.06228300  0.00383600
C  3.45754200   -1.32839600  -0.00457900
C  2.07356200   -1.45228500  -0.00792400
C  1.29961800   -0.28502300  -0.00274500
H  3.78363600   2.07995900   0.01550800
H  4.07396200   -2.22203100  -0.00813000
H  1.59527800   -2.42497200  -0.01443300
C  5.57401100   0.00834500   0.00262200
F  6.11384500   -0.64152200  1.06850600
F  6.10890500   -0.57383700  -1.10456100
F  6.03812100   1.28097700   0.04061200
N  -0.08944400  -0.21399200  -0.00437400
N  -1.84136400  1.40975900   0.00335000
C  -2.75934500  0.42891100   -0.00942300
O  -2.45703900  -0.85023000  -0.02287800
B  -1.08932800  -1.43288200  -0.00762700
F  -0.89072300  -2.19302200  -1.15009900
F  -0.91041000  -2.18170700  1.14599400
C  -4.13857200  0.79562700   -0.00851500
C  -5.12397900  -0.16299900  -0.01210400
H  -4.34793800  1.85757400   0.00148000
H  -4.82472400  -1.20737300  -0.00392500
N  -6.45173400  0.05170000   -0.03069000
C  -6.98621700  1.40834300   -0.02956000
C  -7.39962900  -1.05242700  0.06632100
H  -6.56001000  1.98785000   -0.85637800
H  -6.75841700  1.92267700   0.91373600
H  -8.07002900  1.36689500   -0.15477400
H  -7.95956300  -1.00638900  1.00975000
H  -6.86137000  -2.00171300  0.02711300
H  -8.11252200  -1.01927600  -0.76617600
