# Supplementary material for: Structure of Organoboron Dyes and Multiphoton Absorption: Insights from Theory
Source: J Phys Chem Lett. 2025 Sep 9;16(37):9693–700. doi: 10.1021/acs.jpclett.5c02066 (PMC12451736; doi:10.1021/acs.jpclett.5c02066)
Supplement: Supplementary file 2 [file jz5c02066_si_002.zip › SI/422.xyz]

C  3.01086900   -1.05890200  -0.02937200
O  4.14664500   -1.78734300  -0.05465000
C  5.19588200   -0.87589600  -0.04550400
C  4.68115300   0.36959700   -0.01538400
H  6.19054900   -1.28826100  -0.06294100
H  5.16599400   1.33342000   -0.00007500
N  3.29761000   0.24708100   -0.00524000
C  1.71615500   -1.58720600  -0.02847800
H  1.55329100   -2.65584400  -0.04847000
C  0.65812900   -0.67821400  -0.00092000
O  0.86946100   0.62789200   0.02344700
B  2.16582200   1.34647900   0.02875100
F  2.29685600   2.09318800   1.19306500
F  2.27748300   2.14433000   -1.10324100
C  -0.71411500  -1.11883400  0.00222100
C  -1.77275500  -0.25834800  0.03197400
C  -3.15161100  -0.63498200  0.02868800
C  -4.14063800  0.31284100   0.05917700
H  -0.87689200  -2.19421500  -0.02002100
H  -1.54497400  0.80682000   0.05720600
H  -3.39672100  -1.69388500  -0.00086600
H  -3.85383700  1.36293200   0.05708800
N  -5.48612100  0.10955400   0.12176800
C  -6.02306700  -1.24030500  0.06791100
C  -6.39781300  1.19676500   -0.20753100
H  -5.51423300  -1.87635400  0.79931700
H  -5.90604000  -1.69100400  -0.93043900
H  -7.08704200  -1.21305300  0.31686500
H  -6.70407600  1.17012900   -1.26510900
H  -5.91055600  2.15591100   -0.01359800
H  -7.29603200  1.13341800   0.41609300
