# Supplementary material for: Structure of Organoboron Dyes and Multiphoton Absorption: Insights from Theory
Source: J Phys Chem Lett. 2025 Sep 9;16(37):9693–700. doi: 10.1021/acs.jpclett.5c02066 (PMC12451736; doi:10.1021/acs.jpclett.5c02066)
Supplement: Supplementary file 2 [file jz5c02066_si_002.zip › SI/476.xyz]

C  -1.89794900  1.03862400   -0.02502600
C  -2.06143000  2.44753200   -0.11376600
C  -3.31433700  3.01299600   -0.20665700
C  -4.45203900  2.18154600   -0.20435200
C  -4.26475400  0.82290900   -0.08703300
H  -1.15687500  3.04455500   -0.12156200
H  -3.42223400  4.09165300   -0.28465900
H  -5.45600400  2.58454700   -0.27851700
H  -5.08967600  0.12136700   -0.05881000
N  -3.03063400  0.25881800   0.00711900
N  -0.63357600  0.56356400   0.01095800
C  -0.28383900  -0.68983600  -0.22129600
S  -1.38910600  -2.01656400  -0.54761800
B  -2.96683100  -1.29788600  0.32512900
F  -2.87795600  -1.43363400  1.70445800
F  -4.09857000  -1.91308100  -0.19064100
C  1.11942600   -1.03349200  -0.27385900
C  2.12730700   -0.12297800  -0.12259000
C  3.52069800   -0.43156100  -0.14195600
C  4.46610600   0.54716000   0.02746900
H  1.35575600   -2.08286100  -0.43215300
H  1.83992900   0.91631500   0.03327500
H  3.81512000   -1.46767800  -0.28925800
H  4.13242200   1.56754100   0.20786100
N  5.81917400   0.41128700   -0.02625500
C  6.41594600   -0.90356800  -0.20189400
C  6.67643900   1.46021500   0.50880300
H  5.95300800   -1.41594400  -1.05116800
H  6.29706600   -1.53196600  0.69453000
H  7.48273100   -0.78763800  -0.40938300
H  6.97144500   1.25687000   1.55001900
H  6.14797800   2.41675300   0.48036200
H  7.58372400   1.54841700   -0.09846900
