# Supplementary material for: Structure of Organoboron Dyes and Multiphoton Absorption: Insights from Theory
Source: J Phys Chem Lett. 2025 Sep 9;16(37):9693–700. doi: 10.1021/acs.jpclett.5c02066 (PMC12451736; doi:10.1021/acs.jpclett.5c02066)
Supplement: Supplementary file 2 [file jz5c02066_si_002.zip › SI/511.xyz]

C  -2.16181600  0.75538900   -0.09135500
C  -2.42586500  2.16402800   -0.19196100
C  -3.69479300  2.64757200   -0.19689500
C  -4.79618700  1.75351400   -0.06322800
C  -6.12830200  2.22771900   -0.01858500
C  -7.18415000  1.35481000   0.14791300
C  -6.91710500  -0.02176600  0.28141800
C  -5.62467300  -0.51641800  0.23546500
C  -4.52735700  0.35896700   0.04945700
H  -1.55628100  2.80545700   -0.26766400
H  -3.88477100  3.71472500   -0.28557600
H  -6.29902800  3.29768400   -0.11211500
H  -8.20574000  1.72236100   0.18339300
H  -7.73817900  -0.71857600  0.42664700
H  -5.46530000  -1.57773900  0.34722200
N  -3.20501200  -0.12125200  -0.00974200
N  -0.84502900  0.45694200   -0.08122700
C  -0.30700000  -0.74596500  -0.14049800
S  -1.17045200  -2.24149000  -0.28640300
B  -3.01765200  -1.70346100  0.04059700
F  -3.39431000  -2.15397900  1.30253800
F  -3.77986500  -2.29397500  -0.96296200
C  1.14196300   -0.87092100  -0.12279700
C  1.98089900   0.19691600   -0.06105200
H  1.52621700   -1.88633100  -0.15793200
H  1.51375300   1.17973800   -0.03231900
C  3.42986300   0.18282600   -0.02805800
C  4.21124800   -0.99413500  -0.04348900
C  5.59473100   -0.95553500  -0.01244700
C  6.29623400   0.28055000   0.03496000
C  5.51763300   1.46580800   0.05616000
C  4.13204700   1.40536900   0.02431100
H  3.72573100   -1.96531500  -0.07828600
H  6.13932400   -1.89229700  -0.02384800
H  5.99609200   2.43710200   0.09819800
H  3.56788500   2.33555900   0.04154200
N  7.67263600   0.32204400   0.05843300
C  8.44349000   -0.91233000  0.08650200
C  8.36242800   1.59965700   0.15448500
H  8.24465300   -1.53144300  -0.79865600
H  8.22558900   -1.51210800  0.98215400
H  9.50710200   -0.66930000  0.09267300
H  8.10817800   2.13425400   1.08147000
H  8.12035400   2.25199200   -0.69550200
H  9.43961100   1.42649400   0.14779200
