# Supplementary material for: Structure of Organoboron Dyes and Multiphoton Absorption: Insights from Theory
Source: J Phys Chem Lett. 2025 Sep 9;16(37):9693–700. doi: 10.1021/acs.jpclett.5c02066 (PMC12451736; doi:10.1021/acs.jpclett.5c02066)
Supplement: Supplementary file 2 [file jz5c02066_si_002.zip › SI/523.xyz]

C  3.79448500   -0.94796100  0.01381000
S  5.15334000   -2.04611000  -0.03740400
C  6.25538700   -0.68877800  -0.16227900
C  5.56899100   0.47875500   -0.15868200
H  7.32312400   -0.83936200  -0.22675400
H  5.97921500   1.47790200   -0.22303300
N  4.19998800   0.33232200   -0.05914900
C  2.43610800   -1.30390100  0.09439300
H  2.14220900   -2.34254900  0.17432200
C  1.47351900   -0.30090600  0.02289200
O  1.80880100   0.97105700   -0.09273300
B  3.16685200   1.53104800   0.06616800
F  3.31334100   2.09747900   1.32821300
F  3.42686900   2.44668100   -0.94135100
C  0.06098600   -0.61403500  0.04124800
C  -0.90516200  0.33942500   -0.01444400
H  -0.18557500  -1.67054000  0.10535300
H  -0.56549100  1.37209600   -0.07218500
C  -2.34373900  0.15077900   -0.00499900
C  -3.18776600  1.27939200   -0.05866500
C  -4.57131600  1.17307900   -0.05227100
C  -5.20234000  -0.09461100  0.01502300
C  -4.35732700  -1.23676300  0.05968000
C  -2.97793700  -1.10924800  0.05202700
H  -2.73967000  2.26943600   -0.10914300
H  -5.16246000  2.07986800   -0.09991600
H  -4.78518400  -2.23159800  0.10006400
H  -2.37939900  -2.01551900  0.08787800
N  -6.57598800  -0.21679500  0.03956000
C  -7.41302700  0.96397500   -0.11156700
C  -7.19301100  -1.53396000  -0.00316400
H  -7.25780900  1.46144300   -1.08110500
H  -7.21746400  1.69434200   0.68402500
H  -8.46170100  0.67011500   -0.04314800
H  -6.88374500  -2.14717400  0.85308300
H  -6.94369800  -2.08004800  -0.92580200
H  -8.27746700  -1.42193200  0.04319800
