# Supplementary material for: Structure of Organoboron Dyes and Multiphoton Absorption: Insights from Theory
Source: J Phys Chem Lett. 2025 Sep 9;16(37):9693–700. doi: 10.1021/acs.jpclett.5c02066 (PMC12451736; doi:10.1021/acs.jpclett.5c02066)
Supplement: Supplementary file 2 [file jz5c02066_si_002.zip › SI/109.xyz]

C  -3.90510200  0.12912800   0.04229100
C  -4.88492100  1.19814900   -0.02560400
C  -4.52775600  2.56670400   0.05891500
C  -5.48883300  3.55820800   -0.00652400
C  -6.85034400  3.22059500   -0.16525500
C  -7.22810100  1.89569800   -0.25544500
C  -6.26225800  0.86094300   -0.18795300
C  -6.62478200  -0.51601600  -0.28077000
C  -5.65672800  -1.46990500  -0.19470400
H  -3.48934500  2.85256300   0.17998300
H  -5.19401100  4.60145600   0.06377300
H  -7.59992600  4.00582000   -0.21684600
H  -8.27428400  1.62679800   -0.37869400
H  -7.66336300  -0.80268600  -0.41013900
H  -5.86753800  -2.53076800  -0.24872700
N  -4.33373200  -1.15659000  -0.02741100
C  -2.50629100  0.36377900   0.14808300
H  -2.15094500  1.37330300   0.27886800
C  -1.58279400  -0.65683400  0.01952500
O  -1.96448800  -1.91331400  -0.10971200
B  -3.32198700  -2.36006500  0.23634300
F  -3.39825200  -2.67664700  1.59083800
F  -3.68077400  -3.42904200  -0.56753000
C  -0.12440300  -0.44689200  -0.01408400
C  0.73629000   -1.54818400  0.14789100
C  2.11696600   -1.38265100  0.13887900
C  2.70514200   -0.11572300  -0.04355400
C  1.83625400   0.98120500   -0.21825400
C  0.45588600   0.82161900   -0.20277100
H  0.30657100   -2.53221700  0.30028400
H  2.75127400   -2.24874200  0.30549600
H  2.25091500   1.96792000   -0.40479500
H  -0.17013300  1.69194500   -0.37542700
C  4.17360100   0.05900300   -0.05704500
C  5.03079100   -0.92764800  -0.57622300
C  6.41249600   -0.77216500  -0.59313200
C  7.02447000   0.39968900   -0.08574400
C  6.16529900   1.38741300   0.45397400
C  4.78504400   1.21660700   0.45632400
H  4.60969600   -1.83425900  -1.00305700
H  7.01459500   -1.56759600  -1.01631500
H  6.57256200   2.29340500   0.88715500
H  4.17129800   1.99414100   0.90417800
N  8.40061000   0.57558600   -0.12561900
C  9.25444700   -0.55243000  -0.46586100
C  8.99846100   1.69402400   0.58684700
H  9.03163800   -0.92463200  -1.47277100
H  10.29598400  -0.22502100  -0.46031900
H  9.15082800   -1.39119600  0.24200000
H  8.82319600   1.64815800   1.67455900
H  10.07630800  1.69211100   0.41257500
H  8.60659400   2.64867100   0.21681200
