# Supplementary material for: Structure of Organoboron Dyes and Multiphoton Absorption: Insights from Theory
Source: J Phys Chem Lett. 2025 Sep 9;16(37):9693–700. doi: 10.1021/acs.jpclett.5c02066 (PMC12451736; doi:10.1021/acs.jpclett.5c02066)
Supplement: Supplementary file 2 [file jz5c02066_si_002.zip › SI/222.xyz]

C  0.78013000   1.13533400   0.01592800
S  2.12001000   2.27616600   0.03415300
C  3.26826500   0.93575600   0.00799600
C  4.66178900   0.98889000   0.00906200
C  5.36639900   -0.21633300  -0.01168900
C  4.68312700   -1.44275100  -0.03264900
C  3.29044500   -1.49666500  -0.03424700
C  2.57816600   -0.29143800  -0.01399000
H  5.18517700   1.94051300   0.02591400
H  6.45263900   -0.20084000  -0.01136000
H  5.24827300   -2.37048800  -0.04823400
H  2.75979400   -2.44154500  -0.05207700
N  1.19064100   -0.14451300  -0.01021500
C  -0.56782700  1.50626100   0.02393500
H  -0.85006900  2.55090800   0.05337100
C  -1.54741300  0.50944300   -0.01838300
O  -1.21378100  -0.76670000  -0.06061200
B  0.15171800   -1.33595300  0.00514800
F  0.36790600   -2.14566900  -1.10458100
F  0.30493100   -2.05251400  1.18890300
C  -2.94887200  0.82305500   -0.02349600
C  -3.89296500  -0.17003400  -0.04399700
H  -3.21792300  1.87317800   -0.00073900
H  -3.54791100  -1.20000400  -0.03440200
N  -5.23685100  -0.01877000  -0.09243700
C  -5.83454100  1.30721600   -0.06909400
C  -6.11957900  -1.15751900  0.12589300
H  -5.36619600  1.94601500   -0.82561400
H  -5.72095600  1.78684400   0.91470600
H  -6.89984100  1.22546900   -0.29780900
H  -6.55314900  -1.14263400  1.13661000
H  -5.55614800  -2.08544000  0.00454000
H  -6.93699700  -1.14792400  -0.60414500
