# Supplementary material for: Structure of Organoboron Dyes and Multiphoton Absorption: Insights from Theory
Source: J Phys Chem Lett. 2025 Sep 9;16(37):9693–700. doi: 10.1021/acs.jpclett.5c02066 (PMC12451736; doi:10.1021/acs.jpclett.5c02066)
Supplement: Supplementary file 2 [file jz5c02066_si_002.zip › SI/265.xyz]

C  0.77129500   -0.49619100  -0.00902200
S  -0.26868000  -1.92111500  -0.01579500
C  -1.69026500  -0.87941000  -0.00689400
C  -3.03280800  -1.25152500  -0.00658200
C  -3.99303900  -0.23841200  0.00125100
C  -3.61475600  1.11662000   0.00858300
C  -2.27486400  1.48543100   0.00829700
C  -1.30500600  0.47527300   0.00049100
H  -3.32739100  -2.29494800  -0.01224900
H  -4.38046600  1.88619600   0.01459800
H  -1.97783700  2.52786900   0.01400200
C  -5.45875100  -0.57641800  0.00181300
F  -6.09625300  -0.07180900  1.09233800
F  -6.09959400  -0.06104800  -1.08171200
F  -5.68754400  -1.91236000  -0.00445800
N  0.07457400   0.65400100   -0.00076300
N  2.08726100   -0.62655600  -0.01260000
C  2.81614900   0.50531800   -0.00568300
O  2.29226900   1.70600500   0.00408900
B  0.83935700   2.03413500   0.00675200
F  0.51769100   2.74567200   -1.13758100
F  0.51904800   2.73239300   1.15959800
C  4.24393100   0.45116300   -0.00654500
C  4.90838500   -0.75147700  -0.00960800
H  4.75720500   1.40487200   0.00081800
H  4.31641900   -1.66236400  0.00027500
N  6.24136800   -0.92939400  -0.02966600
C  7.14564800   0.21514900   -0.03148200
C  6.83033400   -2.25999600  0.06486400
H  7.07434200   0.77683800   0.90943800
H  6.90700300   0.88991800   -0.86139100
H  8.17132300   -0.13857300  -0.15323200
H  7.51786200   -2.43527000  -0.77123200
H  6.04042300   -3.01328300  0.03063900
H  7.38499700   -2.37726000  1.00522200
