# Supplementary material for: Structure of Organoboron Dyes and Multiphoton Absorption: Insights from Theory
Source: J Phys Chem Lett. 2025 Sep 9;16(37):9693–700. doi: 10.1021/acs.jpclett.5c02066 (PMC12451736; doi:10.1021/acs.jpclett.5c02066)
Supplement: Supplementary file 2 [file jz5c02066_si_002.zip › SI/140.xyz]

C  2.66691400   -0.62315200  0.12140100
C  3.64260300   -1.61919700  0.11898000
C  5.00644800   -1.30425000  -0.00279000
C  6.04184200   -2.28607100  -0.01546900
C  7.35756200   -1.90662700  -0.14277800
C  7.72123600   -0.53438200  -0.26483600
C  6.75131100   0.43913300   -0.25682000
C  5.37967400   0.07765200   -0.12670700
C  4.35277800   1.03225700   -0.10340600
H  3.30954100   -2.64805800  0.20357400
H  5.77340200   -3.33521000  0.07708500
H  8.13776600   -2.66342400  -0.15075800
H  8.76855400   -0.26408800  -0.36371200
H  7.01451700   1.49009900   -0.34805400
H  4.56105100   2.09495300   -0.18170800
N  3.06882600   0.70200200   0.01918200
N  1.34712400   -0.95559500  0.20725100
C  0.42474200   -0.03030800  0.05083600
O  0.67210300   1.25555900   -0.16317700
B  1.96576600   1.85824600   0.15359200
F  2.00760100   2.30756300   1.46988000
F  2.27416700   2.86172600   -0.74909800
C  -0.96723600  -0.43562700  0.07507400
C  -1.99261800  0.44447200   -0.04497400
H  -1.12189900  -1.50197600  0.20233700
H  -1.72719700  1.49399400   -0.16102800
C  -3.41594800  0.15486000   -0.03574100
C  -3.95733500  -1.14246200  0.08996500
C  -5.32423300  -1.36892800  0.09558200
C  -6.24868400  -0.29581100  -0.02067700
C  -5.71042200  1.00808200   -0.15838100
C  -4.33762400  1.21398600   -0.16131100
H  -3.29410400  -1.99807000  0.18238800
H  -5.67942200  -2.38833600  0.19058600
H  -6.36479100  1.86535000   -0.26304000
H  -3.96157300  2.22951600   -0.26629700
N  -7.61107000  -0.51584500  0.00367800
C  -8.13010000  -1.87489200  0.02741900
C  -8.52846600  0.58828200   -0.23304500
H  -7.78228800  -2.41835300  0.91524500
H  -7.83599700  -2.44910400  -0.86470400
H  -9.22018800  -1.84011300  0.06579700
H  -8.39742400  1.03117500   -1.23242700
H  -8.39612600  1.38187900   0.51347900
H  -9.55420900  0.22443500   -0.15306000
