# Supplementary material for: Structure of Organoboron Dyes and Multiphoton Absorption: Insights from Theory
Source: J Phys Chem Lett. 2025 Sep 9;16(37):9693–700. doi: 10.1021/acs.jpclett.5c02066 (PMC12451736; doi:10.1021/acs.jpclett.5c02066)
Supplement: Supplementary file 2 [file jz5c02066_si_002.zip › SI/245.xyz]

C  1.05162700   -0.48294200  -0.01130800
S  1.49091300   -2.19378000  -0.02801900
C  3.19541000   -1.77143900  -0.01474300
C  4.30026800   -2.62483300  -0.01832000
C  5.57386700   -2.05682000  -0.00518900
C  5.73195300   -0.66175000  0.01122500
C  4.63096800   0.19193300   0.01473500
C  3.34916800   -0.37229500  0.00146600
H  4.17022500   -3.70315400  -0.03095300
H  6.44824000   -2.70160300  -0.00768700
H  6.73088800   -0.23493300  0.02139800
H  4.75645200   1.26756700   0.02726300
N  2.12957600   0.32572700   0.00272600
N  -0.23933500  -0.19839500  -0.01425600
C  -0.72070000  1.04805000   -0.00552200
S  0.22349900   2.50717400   0.01090100
B  2.09504700   1.89537200   0.02241400
F  2.70772900   2.35598400   1.18070500
F  2.73012900   2.38587700   -1.11125800
C  -2.14777200  1.23463600   -0.01129800
C  -3.04276500  0.19812100   -0.02678000
C  -4.45949600  0.34016500   -0.02701500
C  -5.27933800  -0.76206100  -0.04084800
H  -2.50617200  2.26103400   -0.00330000
H  -2.63386100  -0.81148900  -0.03730900
H  -4.87814600  1.34322300   -0.01195300
H  -4.82231400  -1.74977400  -0.02480100
N  -6.63482800  -0.78126300  -0.09486200
C  -7.39121700  0.46205800   -0.07463000
C  -7.36654500  -2.01060100  0.18068600
H  -6.99908200  1.15439200   -0.82653100
H  -7.34683100  0.95054100   0.91050500
H  -8.43595700  0.24914300   -0.31344600
H  -7.74709500  -2.03315600  1.21291600
H  -6.70796000  -2.87062400  0.03603300
H  -8.21540000  -2.10489600  -0.50535000
