# Supplementary material for: Structure of Organoboron Dyes and Multiphoton Absorption: Insights from Theory
Source: J Phys Chem Lett. 2025 Sep 9;16(37):9693–700. doi: 10.1021/acs.jpclett.5c02066 (PMC12451736; doi:10.1021/acs.jpclett.5c02066)
Supplement: Supplementary file 2 [file jz5c02066_si_002.zip › SI/514.xyz]

C  3.56193100    1.18734300   -0.10155300
C  4.25318200    2.43815700   -0.22479900
C  5.61159500    2.49361500   -0.21640700
C  6.36987700    1.30491100   -0.01065600
C  7.78056300    1.33525200   0.09402800
C  8.49344200    0.18475800   0.36433900
C  7.79663300    -1.02594200  0.55055400
C  6.41808600    -1.09033700  0.44197900
C  5.66984400    0.07193900   0.13522400
H  3.63154500    3.31926500   -0.32964200
H  6.13153100    3.44173400   -0.33236700
H  8.28819500    2.28888100   -0.03072000
H  9.57620700    0.21261400   0.44737300
H  8.34603100    -1.93250000  0.78949400
H  5.91859200    -2.03426600  0.59965000
N  4.27272600    0.02936900   0.00437300
N  2.21411400    1.30469600   -0.07923300
C  1.33920200    0.33529500   -0.27208300
S  1.76214700    -1.29553600  -0.72031900
B  3.56361900    -1.40295300  0.01526800
F  4.24727700    -2.28032700  -0.81973300
F  3.53167400    -1.85682200  1.32902500
C  -0.05460100   0.71705500   -0.17636900
C  -1.11648300   -0.13755400  -0.20856400
C  -2.48620200   0.27449000   -0.12114300
C  -3.52155200   -0.61237700  -0.14658500
H  -0.21780500   1.78577200   -0.05295500
H  -0.92772100   -1.20688300  -0.29808500
H  -2.67788300   1.34304400   -0.03263200
H  -3.26456300   -1.66888900  -0.23860400
C  -4.94271900   -0.33419500  -0.06762100
C  -5.48844700   0.96237300   0.05962200
C  -6.85448600   1.17965400   0.13303400
C  -7.77659500   0.09936800   0.07881400
C  -7.23495600   -1.20543500  -0.04106400
C  -5.86337400   -1.40215100  -0.11337600
H  -4.82937400   1.82490000   0.10528600
H  -7.21153700   2.19784800   0.23385200
H  -7.88682900   -2.07020100  -0.07761800
H  -5.48685500   -2.41890300  -0.20598900
N  -9.13750400   0.31354900   0.13717700
C  -9.65769600   1.65471200   0.35700800
C  -10.05115400  -0.81844700  0.16841900
H  -9.34535600   2.34050800   -0.44137400
H  -9.32838900   2.07421500   1.31962600
H  -10.74827500  1.61925500   0.35727800
H  -9.89298800   -1.45381300  1.05302200
H  -9.94179500   -1.44383400  -0.72723100
H  -11.07764300  -0.44926100  0.19374600
