# Supplementary material for: Structure of Organoboron Dyes and Multiphoton Absorption: Insights from Theory
Source: J Phys Chem Lett. 2025 Sep 9;16(37):9693–700. doi: 10.1021/acs.jpclett.5c02066 (PMC12451736; doi:10.1021/acs.jpclett.5c02066)
Supplement: Supplementary file 2 [file jz5c02066_si_002.zip › SI/534.xyz]

C  -3.67317400  -0.92351400  0.00001500
S  -4.93612200  -2.13377200  -0.00060600
C  -6.14806400  -0.87209700  -0.00154900
C  -5.56665500  0.35171700   -0.00145900
H  -7.20283700  -1.10620800  -0.00214200
H  -6.06371100  1.31284000   -0.00197900
N  -4.18498100  0.31864200   -0.00056300
N  -2.37863300  -1.25177000  0.00075700
C  -1.50544500  -0.24392500  -0.00036600
O  -1.84069800  1.02535600   -0.00202700
B  -3.22413700  1.57170300   0.00101700
F  -3.44474400  2.31652800   -1.14575500
F  -3.44186500  2.31122800   1.15186200
C  -0.09812500  -0.57025900  -0.00013300
C  0.87485100   0.37917100   -0.00078700
H  0.11827400   -1.63313500  0.00068000
H  0.54518900   1.41696900   -0.00150600
C  2.30906400   0.17789500   -0.00064000
C  2.92881300   -1.09154700  0.00015400
C  4.30565300   -1.23336100  0.00030300
C  5.16243500   -0.09788500  -0.00041300
C  4.54559300   1.17956800   -0.00111300
C  3.16410200   1.30023600   -0.00125100
H  2.31902800   -1.99068500  0.00070000
H  4.72412600   -2.23293800  0.00098300
H  5.14727400   2.08059100   -0.00154900
H  2.72572900   2.29590900   -0.00180900
N  6.53181000   -0.23578100  -0.00047000
C  7.13665300   -1.55978100  0.00163300
C  7.38498200   0.94349900   0.00014900
H  6.85067800   -2.13849900  -0.88782400
H  6.85141000   -2.13557900  0.89326700
H  8.22271800   -1.45656400  0.00094200
H  7.21739200   1.56507600   0.89092600
H  7.21716100   1.56591400   -0.88995200
H  8.42979600   0.62957000   -0.00020300
