# Supplementary material for: Structure of Organoboron Dyes and Multiphoton Absorption: Insights from Theory
Source: J Phys Chem Lett. 2025 Sep 9;16(37):9693–700. doi: 10.1021/acs.jpclett.5c02066 (PMC12451736; doi:10.1021/acs.jpclett.5c02066)
Supplement: Supplementary file 2 [file jz5c02066_si_002.zip › SI/370.xyz]

C  -4.40859300  0.81514000   0.00554400
N  -5.00400300  2.04069700   0.01041600
C  -4.30451600  3.31644500   0.01133700
C  -6.38253600  1.84932100   0.01435600
C  -6.60054200  0.50435200   0.01173600
H  -3.23348300  3.11212000   0.00719700
H  -4.56917000  3.89400900   -0.88011800
H  -4.56313100  3.88940700   0.90752500
H  -7.06957100  2.68145200   0.01855000
H  -7.52304300  -0.05550200  0.01327900
N  -5.37264500  -0.12762100  0.00631700
N  -3.07827000  0.61293500   0.00080100
C  -2.69022500  -0.65407100  -0.00393500
O  -3.50368500  -1.68833700  -0.00418400
B  -4.99858900  -1.64940600  0.00204100
F  -5.47958300  -2.25688800  1.15211300
F  -5.48906800  -2.25285600  -1.14608200
C  -1.27962000  -1.00254600  -0.00950700
C  -0.27251500  -0.09051300  -0.01063200
C  1.12442200   -0.42310000  -0.01592900
C  2.10571700   0.52066600   -0.01680700
H  -1.07040500  -2.06890100  -0.01280700
H  -0.53795500  0.96602200   -0.00726600
H  1.37895000   -1.48214500  -0.01948000
H  1.78850700   1.56502500   -0.01437800
C  3.54442100   0.31980600   -0.02146600
C  4.16415200   -0.94871900  -0.01695800
C  5.54237400   -1.09275000  -0.02084300
C  6.40192700   0.03831200   -0.03584600
C  5.78612300   1.31467100   -0.02926700
C  4.40322800   1.43790500   -0.02549600
H  3.55549900   -1.84861000  -0.00636200
H  5.95672700   -2.09400600  -0.01170100
H  6.38791500   2.21576300   -0.02690400
H  3.96962400   2.43612600   -0.02237900
N  7.77550800   -0.10228200  -0.06051300
C  8.37455700   -1.42185700  0.07183900
C  8.62560400   1.07254900   0.05526800
H  8.04930200   -2.08849900  -0.73672100
H  8.12620400   -1.89897300  1.03262700
H  9.46002200   -1.32891300  0.00778500
H  8.48007600   1.60077600   1.01056700
H  8.43542000   1.78118800   -0.76077000
H  9.67080500   0.76531100   -0.00917400
