# Supplementary material for: Structure of Organoboron Dyes and Multiphoton Absorption: Insights from Theory
Source: J Phys Chem Lett. 2025 Sep 9;16(37):9693–700. doi: 10.1021/acs.jpclett.5c02066 (PMC12451736; doi:10.1021/acs.jpclett.5c02066)
Supplement: Supplementary file 2 [file jz5c02066_si_002.zip › SI/276.xyz]

C  0.72423400   -0.35005500  -0.00469200
S  -0.23634400  -1.83473900  -0.00763900
C  -1.71630100  -0.89053700  -0.00233900
C  -3.03152300  -1.35221400  -0.00276500
C  -4.05744200  -0.40745500  0.00013000
C  -3.76829100  0.96893200   0.00318500
C  -2.45611000  1.42591600   0.00380800
C  -1.41767700  0.48452700   0.00140400
H  -3.25328200  -2.41352600  -0.00558300
H  -4.58204100  1.68750700   0.00502600
H  -2.23698300  2.48626800   0.00640600
C  -5.49747800  -0.84224700  0.00064900
F  -6.16632400  -0.38265200  1.09214300
F  -6.17121800  -0.36920500  -1.08196400
F  -5.63670200  -2.19046400  -0.00727000
N  -0.04435800  0.76037700   0.00125900
N  2.03478800   -0.48706200  -0.00899900
C  2.89078900   0.54629300   0.00169800
S  2.45376200   2.22810000   0.02449200
B  0.48510700   2.23991500   -0.00177500
F  0.05468000   2.87764100   -1.15691400
F  0.02922200   2.89332600   1.13475800
C  4.29555200   0.27050600   -0.00093600
C  4.77263000   -1.02056700  -0.00725400
H  4.96727300   1.12103000   0.00601400
H  4.05082100   -1.83178300  -0.00055200
N  6.06480000   -1.39521600  -0.02574700
C  7.13146900   -0.40033000  -0.02726100
C  6.44779900   -2.80052700  0.04238200
H  7.12750200   0.18312100   0.90283300
H  7.01480600   0.28721200   -0.87311600
H  8.09408000   -0.90686400  -0.11967500
H  7.08642700   -3.06656200  -0.80867400
H  5.55284000   -3.42562200  0.01565600
H  6.99489700   -3.01210200  0.97047200
