# Supplementary material for: Structure of Organoboron Dyes and Multiphoton Absorption: Insights from Theory
Source: J Phys Chem Lett. 2025 Sep 9;16(37):9693–700. doi: 10.1021/acs.jpclett.5c02066 (PMC12451736; doi:10.1021/acs.jpclett.5c02066)
Supplement: Supplementary file 2 [file jz5c02066_si_002.zip › SI/240.xyz]

C  3.42746100    -0.84744100  -0.09362900
S  4.43205800    -2.27884700  -0.24955800
C  5.87567200    -1.27579300  -0.13342600
C  7.21462200    -1.66903400  -0.17266300
C  8.19355100    -0.68171800  -0.05977000
C  7.83856800    0.66971800   0.08912100
C  6.50389600    1.06571000   0.12872500
C  5.51837300    0.07864700   0.01587900
H  7.48728700    -2.71395100  -0.28783200
H  9.24204800    -0.96444600  -0.08769700
H  8.61754200    1.42182500   0.17519300
H  6.22330200    2.10668300   0.24346900
N  4.13673900    0.27934000   0.03383400
N  2.09641000    -0.95353000  -0.10948200
C  1.39993500    0.17135700   0.01290200
O  1.93439000    1.35565000   0.14577400
B  3.39511300    1.66422700   0.18458300
F  3.71716700    2.23233200   1.40419000
F  3.72436800    2.48471200   -0.87954800
C  -0.06478300   0.11595900   0.00173500
C  -0.82517500   1.29266400   0.13033700
C  -2.21307500   1.23730200   0.12147700
C  -2.89923800   0.01255400   -0.01975600
C  -2.12319000   -1.15939700  -0.14970400
C  -0.73557600   -1.11319300  -0.13742200
H  -0.31700300   2.24366900   0.24918900
H  -2.77779800   2.15538100   0.25501500
H  -2.61819600   -2.11584700  -0.29116200
H  -0.15391600   -2.02210700  -0.24759200
C  -4.37556700   -0.04190300  -0.03128100
C  -5.14997300   1.00029100   -0.57310200
C  -6.53909500   0.95687100   -0.59040900
C  -7.24447300   -0.15021300  -0.05791200
C  -6.46823300   -1.19294900  0.50505900
C  -5.07935600   -1.13545600  0.50544700
H  -4.65718300   1.85994300   -1.01968700
H  -7.07471000   1.78830700   -1.03324200
H  -6.94800300   -2.05294000  0.95723100
H  -4.53148900   -1.95078700  0.97076200
N  -8.62829500   -0.21364100  -0.09499100
C  -9.38965800   0.96604300   -0.47754000
C  -9.31740000   -1.27416800  0.62409500
H  -9.13795700   1.28413200   -1.49631200
H  -10.45391100  0.72348400   -0.46272200
H  -9.21901000   1.81737400   0.20120900
H  -9.14131300   -1.23293800  1.71149600
H  -10.39098600  -1.18544700  0.44704700
H  -9.00382300   -2.26080800  0.26316600
