# Supplementary material for: Structure of Organoboron Dyes and Multiphoton Absorption: Insights from Theory
Source: J Phys Chem Lett. 2025 Sep 9;16(37):9693–700. doi: 10.1021/acs.jpclett.5c02066 (PMC12451736; doi:10.1021/acs.jpclett.5c02066)
Supplement: Supplementary file 2 [file jz5c02066_si_002.zip › SI/252.xyz]

C  4.23699800    -0.75178800  0.03694500
S  5.01454000    -2.33017300  0.03931100
C  6.59296500    -1.56526100  0.00841100
C  7.84986600    -2.17411900  0.00512300
C  8.97825200    -1.35612300  0.00104300
C  8.84688700    0.04244900   0.00254200
C  7.59532200    0.65298800   0.00297200
C  6.45606800    -0.16316700  0.00180500
H  7.94415700    -3.25607800  0.00904200
H  9.96653900    -1.80708300  -0.00089700
H  9.73733800    0.66456200   0.00268400
H  7.49734200    1.73127800   -0.00145300
N  5.11751200    0.26344700   0.00592300
N  2.90819500    -0.73535100  0.06891600
C  2.17634400    0.36018900   -0.08643600
S  2.81094400    1.95073600   -0.37263900
B  4.70972800    1.77834400   0.11989600
F  4.90385600    2.19818300   1.42570500
F  5.43391300    2.53979100   -0.78369200
C  0.71550000    0.18484000   -0.07192900
C  -0.17508900   1.27863900   -0.00527400
C  -1.54741100   1.08732800   0.00148200
C  -2.11080600   -0.20837100  -0.05741100
C  -1.21209500   -1.29765000  -0.11667600
C  0.16213900    -1.11170200  -0.12148500
H  0.21657700    2.28855600   0.05862200
H  -2.19204000   1.95867000   0.06361200
H  -1.61192400   -2.30827900  -0.16264400
H  0.82999600    -1.96413000  -0.17075100
C  -3.54422500   -0.47581400  -0.05535300
C  -4.53998500   0.44456600   -0.02477700
H  -4.26925000   1.49979200   -0.00272200
H  -3.80543900   -1.53267500  -0.08412100
C  -5.97606100   0.20075100   -0.02035300
C  -6.86335300   1.29540200   -0.00234000
C  -8.24331300   1.13721400   0.00343100
C  -8.82695900   -0.15321200  -0.01610900
C  -7.93844200   -1.26120900  -0.02110600
C  -6.56370100   -1.08203700  -0.02641500
H  -6.45603900   2.30459100   0.01107300
H  -8.86668700   2.02327300   0.02365900
H  -8.32645000   -2.27305900  -0.01990100
H  -5.93364400   -1.96721100  -0.03014400
N  -10.19831300  -0.32871200  -0.03528100
C  -11.07468300  0.82136700   0.12527800
C  -10.76059500  -1.66245800  0.11336700
H  -10.90516800  1.56025000   -0.66762900
H  -12.11285600  0.49218600   0.05391700
H  -10.93695500  1.32167800   1.09706000
H  -10.42045300  -2.32725600  -0.69020800
H  -10.49637600  -2.12447400  1.07780900
H  -11.84847000  -1.59971000  0.05131700
