# Supplementary material for: Structure of Organoboron Dyes and Multiphoton Absorption: Insights from Theory
Source: J Phys Chem Lett. 2025 Sep 9;16(37):9693–700. doi: 10.1021/acs.jpclett.5c02066 (PMC12451736; doi:10.1021/acs.jpclett.5c02066)
Supplement: Supplementary file 2 [file jz5c02066_si_002.zip › SI/530.xyz]

C  -1.70891400  -0.85424600  0.01263500
S  -3.08299900  -1.94107600  0.02788200
C  -4.17210900  -0.56966300  0.00020300
C  -3.47808100  0.59280600   -0.01802000
H  -5.24417300  -0.70361100  -0.00052100
H  -3.88272000  1.59618700   -0.03719400
N  -2.10461100  0.43136300   -0.01086800
N  -0.45486900  -1.30285200  0.02215300
C  0.51424200   -0.38206300  -0.01905600
O  0.29255000   0.91600500   -0.06769600
B  -1.03265000  1.58508100   -0.00803600
F  -1.21151400  2.38424800   -1.12699400
F  -1.14523500  2.31414700   1.16811900
C  1.87539500   -0.82686500  -0.01501800
C  2.91239800   0.07073900   -0.03506700
H  2.02221400   -1.89902300  0.01498900
H  2.67374500   1.13064600   -0.03409200
N  4.23068000   -0.21691300  -0.06909100
C  4.69013100   -1.59862500  -0.04427800
C  5.23041600   0.82935800   0.10463200
H  4.17041100   -2.18395400  -0.81027500
H  4.51101600   -2.06494200  0.93520300
H  5.76167200   -1.62420200  -0.25520000
H  5.70293000   0.76866300   1.09527300
H  4.75658400   1.80850400   0.00593400
H  6.01062600   0.74010400   -0.66015300
