# Supplementary material for: Structure of Organoboron Dyes and Multiphoton Absorption: Insights from Theory
Source: J Phys Chem Lett. 2025 Sep 9;16(37):9693–700. doi: 10.1021/acs.jpclett.5c02066 (PMC12451736; doi:10.1021/acs.jpclett.5c02066)
Supplement: Supplementary file 2 [file jz5c02066_si_002.zip › SI/253.xyz]

C  0.40729300   -0.87865500  -0.00350000
S  1.60331600   -2.16825400  -0.00482600
C  2.89670800   -0.97025000  -0.00260500
C  4.27238200   -1.18797900  -0.00296700
C  5.10887700   -0.07056900  -0.00212400
C  4.57551700   1.23166700   -0.00033700
C  3.20263400   1.44442400   0.00017300
C  2.35437300   0.32880900   -0.00103200
H  4.68473500   -2.19067300  -0.00457900
H  5.24725500   2.08451300   0.00003800
H  2.78777700   2.44550500   0.00120100
C  6.60384300   -0.23684600  0.00338600
F  7.17107100   0.30462400   1.11495800
F  6.98512000   -1.53684500  -0.03885100
F  7.18763300   0.38146200   -1.05769800
N  0.96395100   0.34460100   -0.00151200
C  -0.97538700  -1.09315900  -0.00410400
H  -1.35543200  -2.10440100  -0.00646900
C  -1.83297800  0.00758000   -0.00097100
O  -1.35224900  1.23097300   0.00163200
B  0.06884000   1.65109700   -0.00313500
F  0.34356000   2.38500300   1.14214500
F  0.33840700   2.37805400   -1.15417700
C  -3.29170300  -0.08902100  0.00016200
C  -3.97852200  -1.31985800  0.00078500
C  -5.36208800  -1.38303900  0.00171200
C  -6.14970200  -0.20008300  0.00208600
C  -5.45667700  1.03934000   0.00151900
C  -4.07262000  1.08509600   0.00062600
H  -3.43078400  -2.25717200  0.00080000
H  -5.83593800  -2.35728600  0.00226900
H  -6.00491300  1.97376300   0.00170900
H  -3.57114100  2.04655400   0.00017500
N  -7.52283800  -0.25453100  0.00300000
C  -8.30479700  0.97447900   0.00342800
C  -8.20673800  -1.53993400  0.00317700
H  -8.10099700  1.58438800   -0.88738100
H  -8.09929800  1.58477300   0.89357000
H  -9.36620400  0.72266400   0.00451400
H  -7.95564700  -2.13285800  0.89367900
H  -7.95655000  -2.13262600  -0.88773500
H  -9.28452300  -1.37154800  0.00375100
