# Supplementary material for: Structure of Organoboron Dyes and Multiphoton Absorption: Insights from Theory
Source: J Phys Chem Lett. 2025 Sep 9;16(37):9693–700. doi: 10.1021/acs.jpclett.5c02066 (PMC12451736; doi:10.1021/acs.jpclett.5c02066)
Supplement: Supplementary file 2 [file jz5c02066_si_002.zip › SI/483.xyz]

C  -5.30148500  1.08039700   0.07796100
C  -5.84760600  2.38629600   0.02462900
C  -7.20862400  2.57856700   -0.09958100
C  -8.06141600  1.46134000   -0.16243000
C  -7.50097700  0.20504100   -0.08112200
H  -5.14957500  3.21390600   0.07317500
H  -7.61574400  3.58480900   -0.14885100
H  -9.13627400  1.56725400   -0.25916300
H  -8.09323000  -0.70161600  -0.10604600
N  -6.16137100  0.01237600   0.03883600
N  -3.94994900  0.97436100   0.15965200
C  -3.25139400  -0.09902000  -0.12890300
S  -3.93146000  -1.64183600  -0.61909400
B  -5.64768900  -1.47547500  0.27593500
F  -5.51799800  -1.65561400  1.64395300
F  -6.54808600  -2.35988000  -0.29531400
C  -1.78117700  0.02656600   -0.10493400
C  -0.93068100  -1.09865300  -0.10811500
C  0.44913300   -0.95607400  -0.08880100
C  1.05658000   0.31902800   -0.06460000
C  0.19666900   1.44054200   -0.05514700
C  -1.18359700  1.30272400   -0.07253800
H  -1.36009000  -2.09506800  -0.10437000
H  1.06294100   -1.85167000  -0.08075200
H  0.63193000   2.43752000   -0.03774000
H  -1.82302000  2.17831500   -0.06856700
C  2.50008200   0.53656600   -0.04470700
C  3.46408700   -0.41585100  -0.06916800
H  3.15887100   -1.46101600  -0.11194700
H  2.79663800   1.58396300   -0.00796500
C  4.90870600   -0.21998100  -0.04773800
C  5.75971100   -1.34159200  -0.09699000
C  7.14457900   -1.22927400  -0.07973600
C  7.77024600   0.03942000   -0.01885100
C  6.91844700   1.17340300   0.04569400
C  5.53811400   1.04011600   0.02770500
H  5.31984000   -2.33589700  -0.14668600
H  7.73816700   -2.13516100  -0.11388600
H  7.33881000   2.17008300   0.11167400
H  4.93745300   1.94403700   0.07985300
N  9.14842700   0.17103700   -0.02902600
C  9.98386900   -1.01460500  0.08305800
C  9.75143700   1.47078800   0.22366800
H  9.79187300   -1.71071000  -0.74242600
H  11.03308600  -0.71857200  0.02757300
H  9.82602000   -1.55342600  1.03131300
H  9.43024800   2.20672700   -0.52335200
H  9.50382600   1.86364900   1.22297700
H  10.83682400  1.38019400   0.15089200
