# Supplementary material for: Structure of Organoboron Dyes and Multiphoton Absorption: Insights from Theory
Source: J Phys Chem Lett. 2025 Sep 9;16(37):9693–700. doi: 10.1021/acs.jpclett.5c02066 (PMC12451736; doi:10.1021/acs.jpclett.5c02066)
Supplement: Supplementary file 2 [file jz5c02066_si_002.zip › SI/453.xyz]

C  1.82334900   -1.03734700  0.04971100
C  2.88222500   -1.98416900  0.00345500
C  4.18341200   -1.56965000  -0.18177300
C  4.46845300   -0.19503300  -0.32837100
C  3.41859300   0.69523500   -0.26116700
N  2.14018200   0.29309100   -0.07023500
H  2.63686100   -3.03668800  0.10526200
H  4.98683400   -2.30079200  -0.21990200
H  5.47957700   0.16542100   -0.48028100
H  3.55242300   1.76713600   -0.35192200
C  0.46188300   -1.40776500  0.18479000
H  0.22199300   -2.45530200  0.32569600
C  -0.56414600  -0.48356500  0.04892700
O  -0.29595400  0.80348500   -0.15557100
B  1.00641800   1.39631500   0.15664400
F  1.07130600   1.77783200   1.49772100
F  1.25390400   2.46576100   -0.69288600
C  -1.95265300  -0.86300900  0.06502900
C  -2.94287000  0.07427700   -0.04414100
H  -2.17047400  -1.92051400  0.16783600
H  -2.64951800  1.11295900   -0.16633500
N  -4.28339700  -0.13734100  0.00463600
C  -4.81203700  -1.48745000  0.10515200
C  -5.20596200  0.91199200   -0.40662800
H  -4.32594600  -2.02237100  0.92799600
H  -4.65708200  -2.05844100  -0.82365800
H  -5.88423100  -1.43976500  0.31171200
H  -5.55744600  0.76380000   -1.43925100
H  -4.70605900  1.88176700   -0.34783700
H  -6.07725200  0.92965300   0.25781500
