# Supplementary material for: Structure of Organoboron Dyes and Multiphoton Absorption: Insights from Theory
Source: J Phys Chem Lett. 2025 Sep 9;16(37):9693–700. doi: 10.1021/acs.jpclett.5c02066 (PMC12451736; doi:10.1021/acs.jpclett.5c02066)
Supplement: Supplementary file 2 [file jz5c02066_si_002.zip › SI/317.xyz]

C  2.96522000    -0.58029600  -0.00244200
S  3.70816700    -2.17354500  -0.11953600
C  5.30070900    -1.44226500  -0.10527800
C  6.54056500    -2.08293500  -0.16099600
C  7.66273400    -1.27038500  -0.11189000
C  7.59497100    0.12083400   -0.00937300
C  6.35351900    0.74796200   0.04298900
C  5.19563300    -0.04046100  -0.00943500
H  6.64122200    -3.16032200  -0.23544100
H  8.51369300    0.69660500   0.02734100
H  6.28149000    1.82566900   0.11658600
F  8.88611800    -1.85641800  -0.16336600
N  3.86712000    0.41369000   0.03479900
N  1.63744200    -0.53776900  0.03849400
C  0.93122700    0.58209700   -0.04235300
S  1.60176300    2.17224500   -0.22843500
B  3.48957000    1.92443400   0.26766000
F  3.67960800    2.23072400   1.60466600
F  4.24148100    2.73808300   -0.56482800
C  -0.53447100   0.44099400   -0.03468500
C  -1.39518900   1.54361400   0.13606600
C  -2.77411900   1.37952100   0.13544500
C  -3.36574800   0.11065000   -0.03753400
C  -2.49756700   -0.98959500  -0.20447800
C  -1.11883300   -0.83249400  -0.19862300
H  -0.98044400   2.53278700   0.30064600
H  -3.40503800   2.24611400   0.30985800
H  -2.91334700   -1.97893200  -0.37268100
H  -0.47159300   -1.69048400  -0.34096600
C  -4.83205300   -0.05983200  -0.03966500
C  -5.69258600   0.94081200   -0.52830400
C  -7.07377200   0.78857600   -0.53693200
C  -7.68374500   -0.39335400  -0.04836300
C  -6.82141900   -1.39580800  0.46074800
C  -5.44184400   -1.22858200  0.45290400
H  -5.27431800   1.85546700   -0.94021500
H  -7.67847500   1.59332600   -0.93814600
H  -7.22732400   -2.31011300  0.87731900
H  -4.82660900   -2.01787000  0.87689800
N  -9.05740800   -0.56326300  -0.07470500
C  -9.91492300   0.56113100   -0.41765400
C  -9.65336300   -1.71447800  0.58553500
H  -9.70171500   0.92616400   -1.42975200
H  -10.95623200  0.23438200   -0.39809400
H  -9.80397600   1.40426800   0.28292300
H  -9.46522900   -1.72309500  1.67138500
H  -10.73301000  -1.69811700  0.42529100
H  -9.27041700   -2.65156800  0.16381500
