# Supplementary material for: Structure of Organoboron Dyes and Multiphoton Absorption: Insights from Theory
Source: J Phys Chem Lett. 2025 Sep 9;16(37):9693–700. doi: 10.1021/acs.jpclett.5c02066 (PMC12451736; doi:10.1021/acs.jpclett.5c02066)
Supplement: Supplementary file 2 [file jz5c02066_si_002.zip › SI/170.xyz]

C  -2.43395400  0.51782400   -0.00111500
N  -3.16770200  1.67330800   0.00039200
C  -2.62367700  3.01940400   -0.00114200
C  -4.51766100  1.32557800   0.00353200
C  -5.67446800  2.10364200   0.00604200
C  -6.89529200  1.42255000   0.00892300
C  -6.94980000  0.01679200   0.00924800
C  -5.78876400  -0.75963600  0.00670600
C  -4.56944100  -0.08322000  0.00384200
H  -1.53612400  2.94390300   -0.00375300
H  -2.95486900  3.56114000   -0.89375800
H  -2.95056700  3.56145400   0.89286800
H  -5.63465200  3.18889400   0.00578100
H  -7.82009600  1.99263400   0.01093900
H  -7.91742000  -0.47699000  0.01151600
H  -5.82335100  -1.84385200  0.00690800
N  -3.25921300  -0.54940300  0.00090300
N  -1.09494300  0.49343500   -0.00410400
C  -0.53365800  -0.71214800  -0.00557200
O  -1.19624200  -1.84384100  -0.00425200
B  -2.68781600  -2.00272600  0.00011400
F  -3.07765100  -2.67195100  1.15035000
F  -3.08425900  -2.67335300  -1.14699900
C  0.91072500   -0.86209000  -0.00897700
C  1.76771000   0.18932000   -0.01015700
H  1.25378500   -1.89180300  -0.01047600
H  1.32204200   1.18301100   -0.00898800
C  3.21806400   0.15086400   -0.01322700
C  3.97532300   -1.04103400  -0.01110000
C  5.35984800   -1.02861400  -0.01370300
C  6.08571400   0.19404900   -0.02268300
C  5.33047500   1.39423400   -0.01749300
C  3.94319400   1.36006300   -0.01512500
H  3.46996600   -2.00264400  -0.00489300
H  5.88577400   -1.97598600  -0.00830200
H  5.82780200   2.35688700   -0.01502800
H  3.39770400   2.30162900   -0.01245600
N  7.46342400   0.20903600   -0.03828700
C  8.21024700   -1.03782200  0.04397000
C  8.17862500   1.47415100   0.03509200
H  7.97168500   -1.70314300  -0.79601000
H  8.00902200   -1.57917300  0.98038700
H  9.27809700   -0.81778400  0.00164900
H  7.96490600   2.01593200   0.96873700
H  7.92055400   2.12820200   -0.80818400
H  9.25173400   1.28169700   -0.00834700
