# Supplementary material for: Structure of Organoboron Dyes and Multiphoton Absorption: Insights from Theory
Source: J Phys Chem Lett. 2025 Sep 9;16(37):9693–700. doi: 10.1021/acs.jpclett.5c02066 (PMC12451736; doi:10.1021/acs.jpclett.5c02066)
Supplement: Supplementary file 2 [file jz5c02066_si_002.zip › SI/254.xyz]

C  0.68225500   -0.67353100  -0.10354000
S  -0.43470500  -2.03518300  -0.16132200
C  -1.79972600  -0.92154100  -0.06534200
C  -3.15811600  -1.22507700  -0.06046400
C  -4.06423200  -0.16470500  0.01500600
C  -3.61258100  1.16539400   0.08608500
C  -2.25503200  1.46364900   0.08182600
C  -1.33793200  0.40681600   0.00550000
H  -3.50675400  -2.25019700  -0.11716000
H  -4.33528200  1.97348400   0.14242400
H  -1.90393700  2.48737600   0.13611100
C  -5.54343400  -0.43110400  0.05276300
F  -6.08115000  -0.15269400  1.27266300
F  -6.22272300  0.33388700   -0.84173100
F  -5.84811800  -1.72415600  -0.21993200
N  0.04798500   0.51151600   -0.01645700
C  2.07011600   -0.79899700  -0.14124900
H  2.51464900   -1.77977900  -0.24165900
C  2.86229500   0.35535200   -0.05017400
O  2.30446300   1.54448900   0.03504400
B  0.85872800   1.87064500   -0.01524800
F  0.57246400   2.56229500   -1.18575400
F  0.51162400   2.60502500   1.11012500
C  4.30160600   0.38644800   -0.03180800
C  5.09856700   -0.72441700  0.02550700
H  4.72730100   1.38353400   -0.03967100
H  4.64881100   -1.71099400  0.10514200
N  6.45267400   -0.75078000  -0.01688700
C  7.21301900   0.48928800   -0.09105900
C  7.18132000   -1.95862800  0.34955100
H  7.16657900   1.05168800   0.85311300
H  6.82293800   1.12161100   -0.89479000
H  8.25741600   0.25463100   -0.30950000
H  8.02702000   -2.10798900  -0.33042900
H  6.51945700   -2.82513500  0.27424800
H  7.56552400   -1.90250000  1.37866400
