# Supplementary material for: Structure of Organoboron Dyes and Multiphoton Absorption: Insights from Theory
Source: J Phys Chem Lett. 2025 Sep 9;16(37):9693–700. doi: 10.1021/acs.jpclett.5c02066 (PMC12451736; doi:10.1021/acs.jpclett.5c02066)
Supplement: Supplementary file 2 [file jz5c02066_si_002.zip › SI/124.xyz]

C  1.14542100   -0.03280600  0.06344600
C  2.30240500   -0.91061800  0.03651500
C  2.15194700   -2.31594300  0.10264000
C  3.26112000   -3.14067000  0.06793300
C  4.55717400   -2.58826300  -0.03641800
C  4.72778600   -1.21850000  -0.10177200
C  3.60767500   -0.35216700  -0.06593000
C  3.73068300   1.06826300   -0.12939800
C  2.61245900   1.84184000   -0.07789200
H  1.15097600   -2.72230100  0.18630200
H  3.13697200   -4.21881700  0.12295900
H  5.42330800   -3.24462200  -0.06308800
H  5.72321700   -0.78819600  -0.18025600
H  4.70781700   1.53409500   -0.20887700
H  2.64722800   2.92301100   -0.11289200
N  1.34441400   1.31260000   0.02038400
N  -0.06593400  -0.61640200  0.13985600
C  -1.22233800  -0.03889300  -0.15390100
S  -1.38166100  1.61391100   -0.74667300
B  0.15110400   2.33739700   0.21197000
F  -0.11685700  2.43843700   1.57093000
F  0.49591100   3.55798600   -0.34923400
C  -2.39227600  -0.86340900  -0.03857600
C  -3.67240200  -0.37299800  -0.10081700
H  -2.19704100  -1.91311100  0.15412100
H  -3.81894100  0.70039000   -0.18787600
N  -4.81670400  -1.09349200  -0.06905600
C  -4.78372300  -2.54343300  0.05478300
C  -6.09748000  -0.43538800  0.15705700
H  -4.50261400  -2.85905000  1.07048900
H  -4.06382900  -2.96342800  -0.65449100
H  -5.77399200  -2.94473900  -0.17513200
H  -6.85970400  -0.85690600  -0.50780000
H  -6.00293400  0.63252400   -0.05309600
H  -6.43402000  -0.55726000  1.19698500
