# Supplementary material for: Structure of Organoboron Dyes and Multiphoton Absorption: Insights from Theory
Source: J Phys Chem Lett. 2025 Sep 9;16(37):9693–700. doi: 10.1021/acs.jpclett.5c02066 (PMC12451736; doi:10.1021/acs.jpclett.5c02066)
Supplement: Supplementary file 2 [file jz5c02066_si_002.zip › SI/184.xyz]

C  3.60624700    0.78648000   0.03800500
N  4.49932300    1.82966700   0.02960600
C  4.14956300    3.23960900   0.03799500
C  5.78501800    1.30704900   -0.01376300
C  7.03479300    1.92696500   -0.04226400
C  8.15359800    1.09195200   -0.07584300
C  8.02086900    -0.30929200  -0.08167400
C  6.76899800    -0.92624900  -0.05680400
C  5.64808100    -0.09465700  -0.02410000
H  3.06497400    3.31712800   0.11037400
H  4.61254000    3.73444700   0.89830600
H  4.49214000    3.72128000   -0.88445700
H  7.13686100    3.00799200   -0.03770600
H  9.14556600    1.53440300   -0.09820200
H  8.91421500    -0.92680100  -0.10810200
H  6.66181200    -2.00472800  -0.06781000
N  4.28373400    -0.38605300  0.00472200
N  2.28956100    1.01532400   0.07348000
C  1.39603200    0.04365800   -0.07828800
S  1.75297100    -1.64273200  -0.36683500
B  3.64883900    -1.79652400  0.17108700
F  4.26624400    -2.70302400  -0.67812300
F  3.73414900    -2.19581400  1.49836600
C  0.01169900    0.47324500   -0.05182500
C  -1.08250700   -0.33927300  -0.06787300
C  -2.43599300   0.13206700   -0.05017700
C  -3.50673800   -0.71167000  -0.05937900
H  -0.11677800   1.55270600   0.00021900
H  -0.93700000   -1.41865700  -0.08938900
H  -2.58509000   1.21094500   -0.02979500
H  -3.29236900   -1.78135700  -0.08180100
C  -4.91685700   -0.37159100  -0.04462900
C  -5.41073200   0.95113300   -0.01044600
C  -6.76806900   1.22777600   0.00426300
C  -7.73307100   0.18471700   -0.01979000
C  -7.24392600   -1.14558100  -0.04540200
C  -5.88023900   -1.40192400  -0.05983500
H  -4.71732800   1.78737800   0.00818300
H  -7.08434700   2.26380100   0.03497300
H  -7.93048000   -1.98383200  -0.05350100
H  -5.54474100   -2.43687000  -0.08064800
N  -9.08545700   0.45695500   -0.02178500
C  -9.55461700   1.82726800   0.11851600
C  -10.04567300  -0.63347400  0.05631800
H  -9.18506800   2.46098900   -0.69801800
H  -9.24174900   2.27785000   1.07280000
H  -10.64505900  1.83706300   0.07910500
H  -9.94324700   -1.21102700  0.98780100
H  -9.93285800   -1.32379600  -0.78956200
H  -11.05624700  -0.22353900  0.01878800
