# Supplementary material for: Structure of Organoboron Dyes and Multiphoton Absorption: Insights from Theory
Source: J Phys Chem Lett. 2025 Sep 9;16(37):9693–700. doi: 10.1021/acs.jpclett.5c02066 (PMC12451736; doi:10.1021/acs.jpclett.5c02066)
Supplement: Supplementary file 2 [file jz5c02066_si_002.zip › SI/229.xyz]

C  3.57187900    -0.96767400  -0.06509700
S  4.71535300    -2.29477900  -0.17892300
C  6.05560400    -1.15125300  -0.10591500
C  7.42518400    -1.41591300  -0.13816500
C  8.30376400    -0.33459200  -0.06222000
C  7.81694200    0.97902900   0.04366900
C  6.44995600    1.24450800   0.07523900
C  5.56322200    0.16357800   -0.00110100
H  7.79742300    -2.43291800  -0.21948500
H  9.37484200    -0.51421900  -0.08540200
H  8.51818400    1.80659000   0.10186600
H  6.06974200    2.25637000   0.15449000
N  4.16876400    0.22773200   0.01793200
C  2.17528600    -1.13241700  -0.06499600
H  1.75831900    -2.12787400  -0.11211600
C  1.36543100    -0.00652500  -0.00585200
O  1.88564400    1.19833700   0.06757100
B  3.32031100    1.55646100   0.17869700
F  3.57454300    2.09817300   1.43161000
F  3.65740900    2.43573400   -0.83925000
C  -0.10636300   -0.04947900  -0.02315200
C  -0.83706200   1.13778100   0.17042700
C  -2.22704500   1.12837500   0.16829400
C  -2.95530100   -0.06062000  -0.03491800
C  -2.21577100   -1.24497300  -0.23487200
C  -0.82668400   -1.24193900  -0.22719800
H  -0.29929800   2.06442800   0.33740600
H  -2.75880400   2.05693200   0.35541600
H  -2.73909100   -2.17652700  -0.43074900
H  -0.30684800   -2.17796400  -0.40665200
C  -4.43338300   -0.06856100  -0.04167600
C  -5.17594900   1.02192200   -0.52953300
C  -6.56611800   1.02342900   -0.54133500
C  -7.30437400   -0.08492600  -0.05900100
C  -6.55982100   -1.17734800  0.44921000
C  -5.16943000   -1.16338800  0.44595900
H  -4.65719800   1.88596200   -0.93661600
H  -7.07655900   1.89186700   -0.94077500
H  -7.06510900   -2.04256000  0.86198100
H  -4.64583300   -2.01679000  0.86936400
N  -8.69035000   -0.10278300  -0.09183700
C  -9.41467600   1.11787300   -0.41183200
C  -9.40939800   -1.17330300  0.58101900
H  -9.15808000   1.47672700   -1.41579100
H  -10.48624700  0.90949900   -0.40143800
H  -9.21284500   1.92967200   0.30583900
H  -9.22628900   -1.18970500  1.66804500
H  -10.48055400  -1.04191500  0.41587600
H  -9.12993300   -2.15142500  0.17183100
