# Supplementary material for: Structure of Organoboron Dyes and Multiphoton Absorption: Insights from Theory
Source: J Phys Chem Lett. 2025 Sep 9;16(37):9693–700. doi: 10.1021/acs.jpclett.5c02066 (PMC12451736; doi:10.1021/acs.jpclett.5c02066)
Supplement: Supplementary file 2 [file jz5c02066_si_002.zip › SI/414.xyz]

C  2.24270900    0.01269400   -0.00051600
S  2.73857300    -1.68263100  -0.00075100
C  4.42503300    -1.19798100  -0.00031200
C  5.55080900    -2.01323000  -0.00021000
C  6.79257100    -1.37973800  0.00023400
C  6.92631800    0.01556500   0.00058900
C  5.79426000    0.82046000   0.00047300
C  4.53121400    0.20988800   0.00000000
H  5.48857300    -3.09475700  -0.00045300
H  7.91709300    0.45307200   0.00094500
H  5.88328500    1.89944300   0.00071900
N  8.00203100    -2.21298300  0.00034400
O  7.85639800    -3.43823100  0.00006600
O  9.09418800    -1.64207300  0.00081700
N  3.29647400    0.86153000   -0.00016800
N  0.94854100    0.25715600   -0.00075600
C  0.42629700    1.48989500   -0.00108500
S  1.31598600    2.97809100   -0.00103400
B  3.20798300    2.43367300   0.00062300
F  3.81346200    2.92309200   1.14782500
F  3.81561800    2.92446800   -1.14485400
C  -1.00732800   1.62362000   -0.00138200
C  -1.86698500   0.55801700   -0.00144400
C  -3.28902900   0.67156400   -0.00177900
C  -4.10878300   -0.42299400  -0.00173500
H  -1.40207500   2.63665700   -0.00154500
H  -1.43678400   -0.44201500  -0.00123800
H  -3.71105100   1.67544700   -0.00210300
H  -3.62353600   -1.40034300  -0.00150200
C  -5.55358500   -0.45837000  -0.00207400
C  -6.37230100   0.69472500   -0.00167500
C  -7.75321800   0.61216100   -0.00198600
C  -8.41653500   -0.64678000  -0.00357000
C  -7.60053200   -1.80830700  -0.00236500
C  -6.21868300   -1.70445500  -0.00210100
H  -5.91776800   1.68138300   -0.00061400
H  -8.32720800   1.53117200   -0.00088700
H  -8.04898700   -2.79457000  -0.00149500
H  -5.62682800   -2.61750900  -0.00143400
N  -9.78850800   -0.73183600  -0.00660200
C  -10.60038900  0.47725000   0.00962700
C  -10.44070200  -2.03374100  0.00787600
H  -10.40831400  1.10496600   -0.87120500
H  -10.41534000  1.07955000   0.91008400
H  -11.65516000  0.19937400   0.00058200
H  -10.18081100  -2.60834600  0.90804100
H  -10.16872500  -2.63105600  -0.87312300
H  -11.52223800  -1.89233600  -0.00222000
