# Supplementary material for: Structure of Organoboron Dyes and Multiphoton Absorption: Insights from Theory
Source: J Phys Chem Lett. 2025 Sep 9;16(37):9693–700. doi: 10.1021/acs.jpclett.5c02066 (PMC12451736; doi:10.1021/acs.jpclett.5c02066)
Supplement: Supplementary file 2 [file jz5c02066_si_002.zip › SI/546.xyz]

C  -4.04105600  0.95470000   -0.01601000
S  -4.38534700  2.67459700   -0.09568300
C  -6.09809800  2.34315200   -0.14323100
C  -6.32718300  1.00998400   -0.09535600
H  -6.82755500  3.13830700   -0.20060600
H  -7.28648500  0.51025500   -0.10772700
N  -5.18073500  0.23273400   -0.02350300
N  -2.77780900  0.54735700   0.02071900
C  -2.43003200  -0.73039500  -0.10899700
S  -3.51899600  -2.07891100  -0.30882900
B  -5.25886400  -1.31952800  0.20394500
F  -5.50721100  -1.56411000  1.54632800
F  -6.24671300  -1.84864200  -0.61044200
C  -1.02284700  -1.06518900  -0.13702300
C  -0.02183800  -0.14038300  -0.05228300
C  1.37303800   -0.45808000  -0.06992700
C  2.34373900   0.49698600   0.01975900
H  -0.77829000  -2.12090800  -0.22566800
H  -0.30239100  0.90779500   0.03772100
H  1.64261900   -1.50967000  -0.15897800
H  2.01016500   1.53218000   0.10869100
C  3.78146200   0.31661000   0.01305300
C  4.41945300   -0.93960300  -0.09403900
C  5.79849700   -1.06413500  -0.09568700
C  6.64158900   0.07588100   0.00958000
C  6.00767100   1.33980000   0.12041300
C  4.62442200   1.44333500   0.11995200
H  3.82339400   -1.84405900  -0.17741900
H  6.22858100   -2.05527700  -0.17927700
H  6.59746800   2.24460000   0.20766700
H  4.17562100   2.43088500   0.20657100
N  8.01356200   -0.04433700  0.00277400
C  8.63446000   -1.35840800  -0.07417000
C  8.85029200   1.13734600   0.14680900
H  8.35376100   -1.88420500  -0.99702700
H  8.35841100   -1.99244600  0.78076000
H  9.71923300   -1.24191000  -0.07176800
H  8.67541300   1.64813700   1.10488600
H  8.67327800   1.85759400   -0.66371900
H  9.89938100   0.84028600   0.10839700
