# Supplementary material for: Structure of Organoboron Dyes and Multiphoton Absorption: Insights from Theory
Source: J Phys Chem Lett. 2025 Sep 9;16(37):9693–700. doi: 10.1021/acs.jpclett.5c02066 (PMC12451736; doi:10.1021/acs.jpclett.5c02066)
Supplement: Supplementary file 2 [file jz5c02066_si_002.zip › SI/408.xyz]

C  -0.40053800  -0.39159900  -0.00006800
S  0.51784000   -1.90330100  -0.00022500
C  2.02324200   -0.99976700  -0.00015200
C  3.32060500   -1.49704700  -0.00021400
C  4.35762200   -0.56473300  -0.00013800
C  4.12656100   0.81736800   -0.00000400
C  2.82471900   1.30275700   0.00005800
C  1.76190600   0.38745800   -0.00001700
H  3.53949300   -2.55801800  -0.00031800
H  4.97065100   1.49603100   0.00004900
H  2.63233400   2.36814400   0.00016300
N  5.74042400   -1.05793500  -0.00020100
O  6.64897900   -0.22511000  -0.00015100
O  5.91566200   -2.27953600  -0.00031900
N  0.40071100   0.69932900   0.00003100
N  -1.71166900  -0.48982800  -0.00006300
C  -2.54069200  0.56857500   0.00006600
S  -2.05716300  2.23680900   0.00022700
B  -0.08926500  2.19446800   0.00011600
F  0.37205500   2.82530700   1.14621300
F  0.37194500   2.82539600   -1.14597500
C  -3.94991200  0.32922600   0.00009500
C  -4.46026900  -0.95058600  0.00003400
H  -4.60034400  1.19613900   0.00020400
H  -3.75968700  -1.78013300  0.00005400
N  -5.76055200  -1.29003800  -0.00009300
C  -6.80111200  -0.26678000  -0.00003500
C  -6.18122000  -2.68676300  0.00056000
H  -6.72181400  0.36825900   -0.89098400
H  -6.72282900  0.36725400   0.89174000
H  -7.77945600  -0.75064900  -0.00088100
H  -6.78043900  -2.90973700  0.89217300
H  -5.30192200  -3.33408900  0.00020500
H  -6.78148900  -2.91018500  -0.89022100
