# Supplementary material for: Structure of Organoboron Dyes and Multiphoton Absorption: Insights from Theory
Source: J Phys Chem Lett. 2025 Sep 9;16(37):9693–700. doi: 10.1021/acs.jpclett.5c02066 (PMC12451736; doi:10.1021/acs.jpclett.5c02066)
Supplement: Supplementary file 2 [file jz5c02066_si_002.zip › SI/258.xyz]

C  1.20752500    -0.57403700  -0.00010900
S  2.25223800    -1.98983200  -0.00015600
C  3.67139100    -0.94365700  -0.00023500
C  5.01386600    -1.31426400  -0.00035100
C  5.97066800    -0.29784200  -0.00053600
C  5.58649200    1.05592000   -0.00051400
C  4.24613800    1.42132000   -0.00038000
C  3.27758900    0.40809400   -0.00024900
H  5.31105300    -2.35691300  -0.00039900
H  6.34949800    1.82822500   -0.00069400
H  3.94654000    2.46270800   -0.00043700
C  7.43743100    -0.63066300  0.00012400
F  8.07642400    -0.11373300  -1.08358000
F  7.67043600    -1.96594900  -0.00542300
F  8.07322800    -0.12351100  1.09040500
N  1.89811500    0.58008200   -0.00018100
C  -0.18893500   -0.63003200  -0.00001100
H  -0.68799800   -1.58913100  0.00001300
C  -0.91471600   0.56345600   -0.00003400
O  -0.30343200   1.72887600   -0.00020700
B  1.15733200    1.98186700   -0.00017000
F  1.51304200    2.67476500   1.14828500
F  1.51307900    2.67481400   -1.14858000
C  -2.36101900   0.66467700   0.00002000
C  -3.23018800   -0.37947300  0.00041800
H  -2.71900300   1.69025300   -0.00028800
H  -2.82382400   -1.39067100  0.00064100
C  -4.67878500   -0.32150200  0.00055200
C  -5.42031100   0.88113500   0.00103800
C  -6.80410500   0.88675600   0.00104500
C  -7.54673900   -0.32664500  0.00065500
C  -6.80728000   -1.53741600  0.00007200
C  -5.42054500   -1.52154800  0.00010700
H  -4.90338200   1.83643100   0.00145200
H  -7.31758700   1.84088800   0.00143000
H  -7.31746700   -2.49323900  -0.00044300
H  -4.88892000   -2.47117500  -0.00032800
N  -8.92222900   -0.32321000  0.00093600
C  -9.65413500   0.93568300   -0.00094000
C  -9.65604800   -1.58031700  -0.00109400
H  -9.42643800   1.53649900   -0.89240400
H  -9.42641400   1.53886200   0.88886100
H  -10.72475600  0.72639100   -0.00055000
H  -9.42754900   -2.18439200  0.88811300
H  -9.42911400   -2.18104900  -0.89304600
H  -10.72648800  -1.37016600  0.00036900
