# Supplementary material for: Structure of Organoboron Dyes and Multiphoton Absorption: Insights from Theory
Source: J Phys Chem Lett. 2025 Sep 9;16(37):9693–700. doi: 10.1021/acs.jpclett.5c02066 (PMC12451736; doi:10.1021/acs.jpclett.5c02066)
Supplement: Supplementary file 2 [file jz5c02066_si_002.zip › SI/460.xyz]

C  -4.65102800  1.05871500   -0.03696500
C  -5.48569800  2.19645900   -0.16533100
C  -6.84838000  2.04689500   -0.32897600
C  -7.40972600  0.75561200   -0.37081000
C  -6.56627600  -0.32626500  -0.22498300
H  -5.02700000  3.17994000   -0.14526400
H  -7.48363800  2.92275600   -0.43079300
H  -8.47461500  0.60069300   -0.50307100
H  -6.91859700  -1.35132600  -0.23243400
N  -5.23238400  -0.18010600  -0.05393600
C  -3.23267300  1.15075300   0.07411800
H  -2.79810400  2.13777200   0.15789700
C  -2.42840000  0.03439800   -0.00239300
O  -2.95389200  -1.17971800  -0.09036700
B  -4.34326800  -1.47140400  0.27598700
F  -4.45793900  -1.69913300  1.64503900
F  -4.82019500  -2.53413900  -0.47185200
C  -0.95517100  0.07222600   -0.02902600
C  -0.22775900  -1.11902800  0.14605200
C  1.16322200   -1.11371500  0.14149100
C  1.89378500   0.07532800   -0.04744000
C  1.15766900   1.26373000   -0.23271900
C  -0.23198800  1.26408400   -0.22324800
H  -0.76831600  -2.04585000  0.30372000
H  1.69317100   -2.04586900  0.31648900
H  1.68401200   2.19519100   -0.42196800
H  -0.75308600  2.20004800   -0.40082000
C  3.37297600   0.07972100   -0.05686700
C  4.11200700   -0.99924400  -0.57365500
C  5.50262500   -1.00390500  -0.58722900
C  6.24424200   0.08995100   -0.07901900
C  5.50324800   1.17007100   0.45852800
C  4.11234400   1.15934300   0.45772700
H  3.59004100   -1.85159500  -1.00095000
H  6.00998700   -1.86368100  -1.00876300
H  6.01093600   2.02347700   0.89243900
H  3.59095000   2.00261300   0.90372600
N  7.63215900   0.10673900   -0.11668300
C  8.35064100   -1.11425800  -0.44854000
C  8.35239300   1.14690800   0.60108000
H  8.08785200   -1.46405000  -1.45377100
H  9.42300700   -0.90900900  -0.44290700
H  8.15010500   -1.93157400  0.26374900
H  8.17090800   1.11781800   1.68844500
H  9.42334200   1.02249900   0.42838400
H  8.07298300   2.14125400   0.23378400
