# Supplementary material for: Structure of Organoboron Dyes and Multiphoton Absorption: Insights from Theory
Source: J Phys Chem Lett. 2025 Sep 9;16(37):9693–700. doi: 10.1021/acs.jpclett.5c02066 (PMC12451736; doi:10.1021/acs.jpclett.5c02066)
Supplement: Supplementary file 2 [file jz5c02066_si_002.zip › SI/158.xyz]

C  -1.76750900  0.98388200   -0.04725800
N  -2.94941600  1.68165800   -0.06010000
C  -3.09078900  3.12565100   -0.06325400
C  -3.99817600  0.76092100   0.00287600
C  -5.38156200  0.92896600   0.03628000
C  -6.16074200  -0.23160900  0.08679900
C  -5.57074000  -1.50788100  0.10602100
C  -4.18384300  -1.67218400  0.07794800
C  -3.40391600  -0.51661600  0.02803600
H  -3.16133600  3.52399000   0.95630600
H  -2.23508800  3.57847000   -0.56804800
H  -3.99431700  3.39570700   -0.61610200
H  -5.84229200  1.91239700   0.02867200
H  -7.24310900  -0.14191600  0.11472000
H  -6.20784400  -2.38694400  0.14655200
H  -3.72055200  -2.65256400  0.09755300
N  -2.02652300  -0.34166000  -0.00403900
C  -0.45480000  1.49360000   -0.06511400
H  -0.26364200  2.55777700   -0.08867200
C  0.60688900   0.59320400   -0.01646900
O  0.40936400   -0.71187200  0.03443700
B  -0.89040300  -1.42258300  -0.05397300
F  -1.02544500  -2.28745300  1.02774100
F  -0.96853700  -2.11520300  -1.26138200
C  1.97786700   1.04659100   -0.00297500
C  3.04226200   0.19583900   0.04219100
C  4.41980800   0.58348100   0.04982900
C  5.41606900   -0.35456800  0.09393600
H  2.13325500   2.12324600   -0.03155800
H  2.82222400   -0.87082700  0.07152300
H  4.65617800   1.64444300   0.01756300
H  5.13873200   -1.40723300  0.09429200
N  6.76123900   -0.13988900  0.17024400
C  7.28505000   1.21426100   0.10865200
C  7.68015300   -1.21689300  -0.17190000
H  6.76399600   1.85117200   0.83064600
H  7.17174400   1.65637500   -0.89438000
H  8.34730100   1.19999300   0.36648900
H  7.96930500   -1.19064600  -1.23464800
H  7.20772600   -2.18130600  0.03296600
H  8.58742800   -1.14096200  0.43695500
