# Supplementary material for: Structure of Organoboron Dyes and Multiphoton Absorption: Insights from Theory
Source: J Phys Chem Lett. 2025 Sep 9;16(37):9693–700. doi: 10.1021/acs.jpclett.5c02066 (PMC12451736; doi:10.1021/acs.jpclett.5c02066)
Supplement: Supplementary file 2 [file jz5c02066_si_002.zip › SI/343.xyz]

C  0.44147400   0.52448600   -0.04279400
C  1.37221200   1.65318600   -0.00046600
C  0.87122000   2.97264200   0.05355300
C  1.73201200   4.04932300   0.17789500
C  3.11865200   3.82673400   0.24989900
C  3.62530500   2.53897500   0.18052500
C  2.76688200   1.42481800   0.04308700
C  3.24578000   0.05752700   -0.09902000
C  4.61578100   -0.25392400  -0.23872100
C  5.04552100   -1.55323300  -0.44721300
C  4.09821100   -2.58361400  -0.54239000
C  2.74679200   -2.31256000  -0.40217800
C  2.29792000   -0.99631800  -0.15393900
H  -0.20105200  3.11597900   0.00108300
H  1.33740700   5.06067900   0.22375200
H  3.80001200   4.66700000   0.35705200
H  4.69841100   2.39480900   0.23679000
H  5.35100700   0.54238200   -0.20346700
H  6.10545400   -1.76598200  -0.55593300
H  4.41671200   -3.60432200  -0.73553100
H  2.03511900   -3.11905000  -0.49533400
N  0.91534600   -0.74110500  0.00054100
N  -0.85760000  0.85576200   -0.14101300
C  -1.89713600  0.10852200   0.18991300
S  -1.73021400  -1.41558300  1.03705700
B  -0.05373300  -1.99191900  0.22059400
F  -0.29299800  -2.58759100  -1.01455100
F  0.50923600   -2.88030400  1.12858600
C  -3.19674900  0.64426400   -0.09924700
C  -4.35152500  -0.08947900  0.00967300
H  -3.20549600  1.66665700   -0.46237800
H  -4.28002600  -1.13884800  0.28364800
N  -5.61319200  0.35405100   -0.18696700
C  -5.86875100  1.73477600   -0.57134200
C  -6.71756200  -0.58876800  -0.31550900
H  -5.58394800  1.92501500   -1.61664300
H  -5.30453900  2.41436500   0.07493600
H  -6.93429900  1.94740200   -0.45423700
H  -7.58549300  -0.23163800  0.25009000
H  -6.41766100  -1.56101500  0.08221200
H  -7.01378600  -0.71855100  -1.36651900
