# Supplementary material for: Structure of Organoboron Dyes and Multiphoton Absorption: Insights from Theory
Source: J Phys Chem Lett. 2025 Sep 9;16(37):9693–700. doi: 10.1021/acs.jpclett.5c02066 (PMC12451736; doi:10.1021/acs.jpclett.5c02066)
Supplement: Supplementary file 2 [file jz5c02066_si_002.zip › SI/172.xyz]

C  -3.36891600  0.45357200   0.00021800
N  -3.99000200  1.67339900   0.00209600
C  -3.32077400  2.96188800   0.00141900
C  -5.36671300  1.45495600   0.00483400
C  -6.44479100  2.33893400   0.00752500
C  -7.72445000  1.77627400   0.00989500
C  -7.91167800  0.38188300   0.00957100
C  -6.82936800  -0.50083500  0.00687800
C  -5.55149800  0.05729800   0.00451300
H  -2.24527700  2.78353500   -0.00042700
H  -3.59845400  3.53281600   -0.89125100
H  -3.59551200  3.53217300   0.89540600
H  -6.30254200  3.41555200   0.00776700
H  -8.59126200  2.43117200   0.01202600
H  -8.92170100  -0.01804900  0.01145700
H  -6.96619300  -1.57693700  0.00662500
N  -4.29146300  -0.53081700  0.00162500
N  -2.03820600  0.30250900   -0.00255000
C  -1.59409800  -0.95157300  -0.00373800
O  -2.36073700  -2.01575000  -0.00251800
B  -3.86033100  -2.03235100  -0.00041400
F  -4.31429100  -2.66247700  1.14829700
F  -4.31755900  -2.66027200  -1.14905700
C  -0.17131400  -1.23288300  -0.00665000
C  0.79070000   -0.27156100  -0.00838800
C  2.20097500   -0.53416300  -0.01122100
C  3.13300900   0.45951700   -0.01285700
H  0.08931200   -2.28776800  -0.00740500
H  0.47264000   0.77025500   -0.00758800
H  2.50915800   -1.57874500  -0.01219100
H  2.76181300   1.48590500   -0.01267100
C  4.57890500   0.33351600   -0.01553000
C  5.26333200   -0.90176300  -0.01064100
C  6.64670200   -0.97430100  -0.01294400
C  7.44649700   0.20039800   -0.02512600
C  6.76555100   1.44381800   -0.02163300
C  5.37862000   1.49515000   -0.01938900
H  4.70182700   -1.83180300  -0.00201900
H  7.11302500   -1.95244400  -0.00486500
H  7.32035200   2.37458300   -0.02054800
H  4.89357400   2.46938400   -0.01822100
N  8.82382800   0.13115100   -0.04280800
C  9.49195500   -1.15802200  0.05501100
C  9.61390000   1.34989500   0.04112600
H  9.21006100   -1.81792900  -0.77570300
H  9.26067400   -1.67456600  0.99889100
H  10.57131800  -1.00538600  0.00676500
H  9.43474300   1.89617400   0.97975200
H  9.39480500   2.02540300   -0.79612500
H  10.67345200  1.09348300   -0.00642400
