# Supplementary material for: Structure of Organoboron Dyes and Multiphoton Absorption: Insights from Theory
Source: J Phys Chem Lett. 2025 Sep 9;16(37):9693–700. doi: 10.1021/acs.jpclett.5c02066 (PMC12451736; doi:10.1021/acs.jpclett.5c02066)
Supplement: Supplementary file 2 [file jz5c02066_si_002.zip › SI/438.xyz]

C  4.66474900   -1.10960200  -0.16295100
O  5.44385400   -2.19445800  -0.32677200
C  6.75310900   -1.75059600  -0.25388200
C  6.74837000   -0.41750200  -0.04897500
H  7.52080400   -2.49769000  -0.36596000
H  7.55999000   0.28489100   0.06190700
N  5.41683600   -0.02055000  0.00719400
N  3.33935500   -1.20394400  -0.18240600
C  2.68894600   -0.05748900  -0.01033600
O  3.26787200   1.10233000   0.16898800
B  4.74034700   1.38375800   0.22072400
F  5.07945400   1.88279800   1.46302800
F  5.09199500   2.23434300   -0.80890300
C  1.22264700   -0.05645200  -0.01657100
C  0.50746200   1.14121000   0.16383600
C  -0.88180400  1.13755200   0.15937000
C  -1.61310400  -0.05404800  -0.02874500
C  -0.88173500  -1.24752900  -0.21043200
C  0.50679700   -1.25333900  -0.20289100
H  1.05099200   2.06702700   0.31921400
H  -1.41184100  2.06949000   0.33306200
H  -1.41255500  -2.17829600  -0.38854600
H  1.05397100   -2.17793000  -0.35308300
C  -3.09076400  -0.05354000  -0.03550800
C  -3.82762700  1.03613700   -0.53426900
C  -5.21754600  1.04452700   -0.54707500
C  -5.96154500  -0.05524300  -0.05353000
C  -5.22271300  -1.14640300  0.46618700
C  -3.83260700  -1.14000900  0.46271000
H  -3.30453900  1.89330800   -0.95013100
H  -5.72354500  1.91118300   -0.95588600
H  -5.73265000  -2.00468300  0.88753800
H  -3.31356500  -1.99196500  0.89421300
N  -7.34690500  -0.06634900  -0.08629500
C  -8.06589700  1.15240000   -0.42519400
C  -8.07236800  -1.12863500  0.59302800
H  -7.80608000  1.49584800   -1.43372900
H  -9.13825900  0.94842700   -0.41359100
H  -7.86201200  1.97334700   0.28126200
H  -7.88980100  -1.13849300  1.68008000
H  -9.14263700  -0.99222000  0.42653500
H  -7.79807200  -2.11100200  0.19054600
