# Supplementary material for: Structure of Organoboron Dyes and Multiphoton Absorption: Insights from Theory
Source: J Phys Chem Lett. 2025 Sep 9;16(37):9693–700. doi: 10.1021/acs.jpclett.5c02066 (PMC12451736; doi:10.1021/acs.jpclett.5c02066)
Supplement: Supplementary file 2 [file jz5c02066_si_002.zip › SI/283.xyz]

C  2.23744300    -0.68936000  0.02104200
S  3.30807000    -2.08952400  0.00846700
C  4.70532500    -1.03049000  -0.00800400
C  6.05319000    -1.38843200  -0.01102200
C  7.00187600    -0.36736300  -0.00094600
C  6.60681500    0.98286900   0.01390500
C  5.26387400    1.33777700   0.01442500
C  4.29986000    0.31875700   -0.00084800
H  6.35635100    -2.42941400  -0.01683600
H  7.36272000    1.76195200   0.02558300
H  4.96324700    2.37760700   0.02090400
C  8.47180600    -0.68900700  -0.01391500
F  9.08235700    -0.22252600  -1.13647600
F  8.71582400    -2.02063300  0.04174500
F  9.12400500    -0.12179400  1.03518300
N  2.90959700    0.48089900   0.00235300
N  0.93622800    -0.92903800  0.04893500
C  0.00601700    0.01971000   -0.10029100
S  0.33318400    1.70261100   -0.40573300
B  2.21122300    1.88677000   0.14585600
F  2.29287900    2.28861100   1.46932200
F  2.80129100    2.80214500   -0.71205000
C  -1.35587000   -0.44973100  -0.06202600
C  -2.47456100   0.33642200   -0.07442100
C  -3.81070000   -0.16755800  -0.04807800
C  -4.90216900   0.65464000   -0.05059500
H  -1.45326200   -1.53159000  -0.00312700
H  -2.35632900   1.41928800   -0.09830100
H  -3.93495400   -1.24918400  -0.02670800
H  -4.70973000   1.72844700   -0.07367300
C  -6.30041100   0.28526700   -0.02744200
C  -6.76479200   -1.04968100  0.00336200
C  -8.11421800   -1.35553900  0.02539200
C  -9.10218100   -0.33197900  0.01777500
C  -8.64273400   1.01030600   -0.01313000
C  -7.28650700   1.29596800   -0.03500400
H  -6.05305500   -1.87039000  0.01029200
H  -8.40879700   -2.39805900  0.04865100
H  -9.34837800   1.83245500   -0.01988400
H  -6.97311300   2.33768400   -0.05831100
N  -10.44420000  -0.63280900  0.03939100
C  -10.88599400  -2.01966700  0.07621800
C  -11.43306800  0.43562400   0.03255100
H  -10.52165200  -2.53812400  0.97405400
H  -10.54475200  -2.57784100  -0.80670700
H  -11.97642200  -2.04703700  0.09086900
H  -11.35062500  1.05780300   -0.86948600
H  -11.33160200  1.08775400   0.91133000
H  -12.43242300  -0.00138700  0.05035100
