# Supplementary material for: Structure of Organoboron Dyes and Multiphoton Absorption: Insights from Theory
Source: J Phys Chem Lett. 2025 Sep 9;16(37):9693–700. doi: 10.1021/acs.jpclett.5c02066 (PMC12451736; doi:10.1021/acs.jpclett.5c02066)
Supplement: Supplementary file 2 [file jz5c02066_si_002.zip › SI/192.xyz]

C  -2.68182600  -0.78944800  0.00204500
O  -3.45659200  -1.90371600  0.00464300
C  -4.77077700  -1.45481200  0.00406100
C  -5.92838700  -2.21126500  0.00600500
C  -7.12861100  -1.48657300  0.00482700
C  -7.13582000  -0.08119800  0.00182900
C  -5.95138900  0.66356400   -0.00012200
C  -4.75902800  -0.05746300  0.00107500
H  -5.90522800  -3.29594300  0.00831000
H  -8.07143200  -2.02571400  0.00624500
H  -8.08744000  0.44262400   0.00097900
H  -5.95183400  1.74800500   -0.00254200
N  -3.41786400  0.32745900   -0.00013600
C  -1.28790500  -0.82176200  0.00141300
H  -0.77151400  -1.77040300  0.00392800
C  -0.62038600  0.40358400   -0.00357500
O  -1.28001600  1.54490000   -0.00656300
B  -2.75588900  1.75566500   -0.00008600
F  -3.13787400  2.43740600   -1.14576200
F  -3.12856600  2.43265500   1.15165000
C  0.82253600   0.56908200   -0.00658100
C  1.73464500   -0.43574400  -0.00653400
H  1.13467200   1.60951500   -0.00931900
H  1.37135000   -1.46325600  -0.00504700
C  3.18136100   -0.31599000  -0.00894100
C  3.87092600   0.91641300   -0.00532200
C  5.25388700   0.98097600   -0.00777300
C  6.04734600   -0.19899800  -0.01716800
C  5.36016900   -1.43941400  -0.01501400
C  3.97331900   -1.48269000  -0.01257100
H  3.31380600   1.84886200   0.00168100
H  5.72590500   1.95631500   -0.00164200
H  5.91016000   -2.37295500  -0.01523200
H  3.48273900   -2.45418100  -0.01204100
N  7.42314600   -0.13706600  -0.02948600
C  8.09980000   1.15042500   0.03088500
C  8.20830700   -1.36103900  0.02414800
H  7.86654800   1.69508600   0.95757500
H  7.82687900   1.78764700   -0.82071100
H  9.17824400   0.98907200   -0.00502700
H  7.99335500   -2.01330100  -0.83295000
H  8.01902500   -1.93073600  0.94596700
H  9.26906200   -1.10762700  -0.00614300
