# Supplementary material for: Structure of Organoboron Dyes and Multiphoton Absorption: Insights from Theory
Source: J Phys Chem Lett. 2025 Sep 9;16(37):9693–700. doi: 10.1021/acs.jpclett.5c02066 (PMC12451736; doi:10.1021/acs.jpclett.5c02066)
Supplement: Supplementary file 2 [file jz5c02066_si_002.zip › SI/428.xyz]

C  5.94077400    -1.04143100  -0.00837900
O  6.91411700    -1.97294800  -0.01960000
C  8.11775400    -1.28064900  -0.00692800
C  7.85134400    0.04083300   0.01144000
H  9.01483400    -1.87649700  -0.01348000
H  8.51065500    0.89482600   0.02516200
N  6.46902600    0.18301700   0.01034100
C  4.56617600    -1.32213900  -0.01518600
H  4.23069900    -2.34774100  -0.03281400
C  3.70067600    -0.23741000  0.00072100
O  4.15435600    1.00090100   0.02024400
B  5.56325500    1.47616500   0.02377100
F  5.82027300    2.19609500   1.17949100
F  5.81860300    2.21846800   -1.11828300
C  2.23389200    -0.35865000  -0.00276500
C  1.43861100    0.80570100   0.00038200
C  0.05361600    0.72826900   -0.00342700
C  -0.61440200   -0.51619800  -0.01070300
C  0.19134400    -1.67650000  -0.01254000
C  1.57767700    -1.60371700  -0.00884400
H  1.92792200    1.77319500   0.00607000
H  -0.51735200   1.65180900   0.00009300
H  -0.28884300   -2.65247500  -0.01705200
H  2.14526500    -2.52906500  -0.00964700
C  -2.06713800   -0.66610500  -0.01563500
C  -2.98447900   0.33122700   -0.02562000
H  -2.62967900   1.36146700   -0.03365400
H  -2.41320300   -1.69888700  -0.01245500
C  -4.43715400   0.20420300   -0.02979200
C  -5.23271900   1.36644100   -0.05664700
C  -6.62150100   1.32050900   -0.06197700
C  -7.30789600   0.08222700   -0.04866600
C  -6.51230100   -1.09284700  -0.00681600
C  -5.12699000   -1.02572400  -0.00166900
H  -4.74520600   2.33945000   -0.06999300
H  -7.17046900   2.25462400   -0.07683700
H  -6.98080900   -2.06961200  0.02255100
H  -4.57105900   -1.95877300  0.03071600
N  -8.69052300   0.01750500   -0.08228200
C  -9.46991000   1.23823700   0.05433800
C  -9.35865200   -1.25844000  0.12351700
H  -9.23187700   1.94865400   -0.74656400
H  -10.53109200  0.99505200   -0.02521800
H  -9.30137000   1.74011100   1.02086200
H  -9.06154500   -1.98715700  -0.64036600
H  -9.14542200   -1.69149100  1.11414500
H  -10.43724700  -1.11367200  0.03834600
