# Supplementary material for: Structure of Organoboron Dyes and Multiphoton Absorption: Insights from Theory
Source: J Phys Chem Lett. 2025 Sep 9;16(37):9693–700. doi: 10.1021/acs.jpclett.5c02066 (PMC12451736; doi:10.1021/acs.jpclett.5c02066)
Supplement: Supplementary file 2 [file jz5c02066_si_002.zip › SI/323.xyz]

C  1.27842700   0.72031500   -0.00179400
C  2.42380700   1.63695500   0.00965400
C  2.24593200   3.04074900   0.01482800
C  3.32587100   3.90595200   0.02591900
C  4.63080200   3.38728400   0.03219000
C  4.82919600   2.01775000   0.02713500
C  3.74108400   1.11420800   0.01575000
C  3.92442400   -0.33080600  0.00984700
C  5.20359400   -0.93017200  0.01512000
C  5.36130200   -2.30485000  0.00910100
C  4.22264400   -3.12500400  -0.00256700
C  2.95432500   -2.57049800  -0.00796600
C  2.77786600   -1.16669000  -0.00184300
H  1.25082900   3.46623200   0.01004100
H  3.16044600   4.97971100   0.02965500
H  5.48626100   4.05770500   0.04092600
H  5.84506200   1.64081200   0.03200900
H  6.08947000   -0.30549300  0.02406000
H  6.35689500   -2.73995000  0.01333400
H  4.32722800   -4.20661000  -0.00750000
H  2.09468700   -3.22247500  -0.01695300
N  1.48320700   -0.61978200  -0.00727500
C  -0.04141800  1.22525100   -0.00715200
H  -0.21179300  2.29011200   -0.00265400
C  -1.16283700  0.40578600   -0.01837500
O  -1.04041700  -0.90283900  -0.02459700
B  0.23338400   -1.62987400  -0.02013800
F  0.30047600   -2.40666100  -1.17674900
F  0.28584000   -2.41780200  1.12978100
C  -2.49960700  0.94437000   -0.02392000
C  -3.61573300  0.15866700   -0.03740400
C  -4.96528400  0.62833500   -0.03577600
C  -6.01688700  -0.25047600  -0.04835400
H  -2.58803900  2.02859000   -0.01738700
H  -3.46132100  -0.91997200  -0.04709600
H  -5.13774100  1.70180900   -0.02176800
H  -5.80195300  -1.31742500  -0.03093300
N  -7.34535900  0.04302400   -0.10916600
C  -7.78959500  1.42680200   -0.07577200
C  -8.32828700  -0.97545300  0.23458500
H  -7.24148500  2.01530900   -0.81853200
H  -7.63883900  1.88419800   0.91493300
H  -8.85384700  1.46768500   -0.32160600
H  -8.63185600  -0.91307800  1.29138400
H  -7.90683100  -1.96791700  0.05474400
H  -9.22028000  -0.86053200  -0.39061800
