# Supplementary material for: Structure of Organoboron Dyes and Multiphoton Absorption: Insights from Theory
Source: J Phys Chem Lett. 2025 Sep 9;16(37):9693–700. doi: 10.1021/acs.jpclett.5c02066 (PMC12451736; doi:10.1021/acs.jpclett.5c02066)
Supplement: Supplementary file 2 [file jz5c02066_si_002.zip › SI/426.xyz]

C  -5.22962700  -1.11800000  0.00110000
O  -6.32739500  -1.90070900  0.00035800
C  -7.41907200  -1.04201200  0.00516100
C  -6.96523700  0.22772200   0.00889900
H  -8.39261700  -1.50243500  0.00519800
H  -7.49565300  1.16733700   0.01314500
N  -5.57750300  0.17145000   0.00617000
C  -3.90825000  -1.58285500  -0.00329900
H  -3.69314300  -2.64236400  -0.00678500
C  -2.89952100  -0.62297100  -0.00394200
O  -3.16893500  0.67067000   -0.00022800
B  -4.49888500  1.32814300   0.01057400
F  -4.66380100  2.09846700   -1.13140800
F  -4.65426600  2.08038900   1.16605000
C  -1.50455200  -1.00183800  -0.00943300
C  -0.48239700  -0.10194400  -0.01037300
C  0.90946400   -0.44843400  -0.01562300
C  1.89801800   0.48900600   -0.01666200
H  -1.29658200  -2.06974600  -0.01286500
H  -0.73733800  0.95675900   -0.00690700
H  1.15745300   -1.50943400  -0.01909100
H  1.58636700   1.53469300   -0.01415200
C  3.33462600   0.27936400   -0.02149800
C  3.94819700   -0.99226500  -0.01826100
C  5.32568400   -1.14323100  -0.02200900
C  6.19060000   -0.01609900  -0.03535800
C  5.58104500   1.26331600   -0.02784800
C  4.19910000   1.39356600   -0.02427200
H  3.33494100   -1.88914300  -0.00898400
H  5.73548300   -2.14642400  -0.01411000
H  6.18717500   2.16144700   -0.02449100
H  3.77007800   2.39358900   -0.02029700
N  7.56340300   -0.16300700  -0.05936900
C  8.15643700   -1.48541100  0.06949400
C  8.41921900   1.00808000   0.05462300
H  7.82949200   -2.14829200  -0.74161600
H  7.90458800   -1.96442500  1.02844900
H  9.24240600   -1.39706200  0.00751000
H  8.27600800   1.53820200   1.00908800
H  8.23238300   1.71643600   -0.76238300
H  9.46291800   0.69569300   -0.00920000
