# Supplementary material for: Structure of Organoboron Dyes and Multiphoton Absorption: Insights from Theory
Source: J Phys Chem Lett. 2025 Sep 9;16(37):9693–700. doi: 10.1021/acs.jpclett.5c02066 (PMC12451736; doi:10.1021/acs.jpclett.5c02066)
Supplement: Supplementary file 2 [file jz5c02066_si_002.zip › SI/536.xyz]

C  -4.82932500  -0.91991800  0.00011200
S  -6.18092700  -2.03049100  -0.00059700
C  -7.29310100  -0.68026800  0.00408800
C  -6.62013700  0.49587300   0.00589700
H  -8.36266200  -0.83325800  0.00521300
H  -7.04269800  1.49199300   0.00880400
N  -5.24517100  0.35783500   0.00366100
N  -3.56381800  -1.34564700  -0.00267100
C  -2.61651500  -0.40696500  -0.00234200
O  -2.85412600  0.88490700   0.00052300
B  -4.19155200  1.53422800   0.00529000
F  -4.35685200  2.29489400   -1.14074500
F  -4.35224800  2.28751900   1.15687900
C  -1.23870200  -0.83528200  -0.00544800
C  -0.18770200  0.03263200   -0.00551000
C  1.19020600   -0.35810800  -0.00836000
C  2.20605000   0.55174600   -0.00839200
H  -1.08711300  -1.91053400  -0.00773400
H  -0.40651800  1.09965900   -0.00321700
H  1.40501100   -1.42585900  -0.01061000
H  1.92353100   1.60572300   -0.00678300
C  3.63409600   0.30213000   -0.01064000
C  4.21071200   -0.98743200  -0.00858400
C  5.58250000   -1.17751500  -0.01022700
C  6.47919000   -0.07434800  -0.01722100
C  5.90667400   1.22303100   -0.01378300
C  4.52977400   1.39226800   -0.01217100
H  3.57162800   -1.86602700  -0.00363000
H  5.96449000   -2.19162700  -0.00571000
H  6.53898700   2.10294400   -0.01206200
H  4.12883800   2.40386000   -0.01039300
N  7.84446600   -0.25999800  -0.02870600
C  8.40179800   -1.60278200  0.03494800
C  8.73649000   0.88830200   0.02639000
H  8.07632300   -2.21370000  -0.81767500
H  8.11619000   -2.12386300  0.96071800
H  9.49060600   -1.53965200  0.00397300
H  8.60024500   1.47122400   0.94936800
H  8.58009200   1.55875200   -0.82928900
H  9.77017000   0.54059000   -0.00579900
