# Supplementary material for: Structure of Organoboron Dyes and Multiphoton Absorption: Insights from Theory
Source: J Phys Chem Lett. 2025 Sep 9;16(37):9693–700. doi: 10.1021/acs.jpclett.5c02066 (PMC12451736; doi:10.1021/acs.jpclett.5c02066)
Supplement: Supplementary file 2 [file jz5c02066_si_002.zip › SI/508.xyz]

C  -0.64629000  1.17635100   -0.06750700
C  -1.37531500  2.40948100   -0.16742200
C  -2.73391100  2.42270400   -0.19134800
C  -3.46043500  1.20487800   -0.04032500
C  -4.87256100  1.18914100   0.03804800
C  -5.55504600  0.00966000   0.26065000
C  -4.82468400  -1.18363400  0.42554100
C  -3.44250200  -1.20229100  0.34087500
C  -2.72566200  -0.00975400  0.08101800
H  -0.78003100  3.31284900   -0.22734300
H  -3.28056300  3.35774700   -0.29009100
H  -5.40721600  2.13034200   -0.06757100
H  -6.63952500  0.00242300   0.32367400
H  -5.34965500  -2.11318100  0.62868800
H  -2.91602200  -2.13440400  0.48110600
N  -1.32570600  -0.00600900  -0.02472300
N  0.69252000   1.32810300   0.00885800
C  1.60258900   0.39475200   -0.21431800
S  1.21170800   -1.19581900  -0.83748200
B  -0.56460200  -1.40933900  -0.06328200
F  -0.48834800  -1.89625100  1.23768000
F  -1.22318400  -2.29434300  -0.91061900
C  2.97243200   0.77289400   -0.00608400
C  4.01050200   -0.12373700  -0.01130700
H  3.13035200   1.82551500   0.20387300
H  3.78954500   -1.18120100  -0.13150000
N  5.32685300   0.16172300   0.11501800
C  5.77885700   1.53325300   0.29784500
C  6.28989200   -0.89834600  0.38524300
H  5.54975400   1.90630300   1.30712100
H  5.29659300   2.18753000   -0.43499900
H  6.86019500   1.57690000   0.14524000
H  7.19301900   -0.74906700  -0.21709100
H  5.85318700   -1.86543100  0.12518200
H  6.57696400   -0.92001800  1.44675500
