# Supplementary material for: Structure of Organoboron Dyes and Multiphoton Absorption: Insights from Theory
Source: J Phys Chem Lett. 2025 Sep 9;16(37):9693–700. doi: 10.1021/acs.jpclett.5c02066 (PMC12451736; doi:10.1021/acs.jpclett.5c02066)
Supplement: Supplementary file 2 [file jz5c02066_si_002.zip › SI/238.xyz]

C  -3.26119900  -0.57589700  0.00000800
S  -3.91342700  -2.21013200  0.00068100
C  -5.54995100  -1.55582000  0.00142300
C  -6.76299300  -2.24609600  0.00222100
C  -7.94407800  -1.50303100  0.00269800
C  -7.90868700  -0.09870700  0.00238100
C  -6.69966000  0.59348400   0.00158900
C  -5.51257900  -0.14746400  0.00111300
H  -6.78779500  -3.33193400  0.00246300
H  -8.89979500  -2.01954900  0.00332100
H  -8.83981500  0.46080700   0.00276000
H  -6.66570800  1.67715400   0.00134300
N  -4.21460600  0.36580700   0.00032300
N  -1.94586600  -0.37686500  -0.00071300
C  -1.52568900  0.89086000   -0.00114100
O  -2.32265800  1.93054300   -0.00091400
B  -3.81332600  1.89187100   -0.00018700
F  -4.29629100  2.49694400   -1.14886400
F  -4.29517400  2.49741500   1.14871300
C  -0.11424100  1.19583100   -0.00190300
C  0.85844900   0.24101300   -0.00231400
C  2.26356400   0.51445100   -0.00303600
C  3.20020800   -0.47737800  -0.00343300
H  0.13407000   2.25360800   -0.00214300
H  0.54633900   -0.80252300  -0.00207400
H  2.56704200   1.56030300   -0.00330200
H  2.83088800   -1.50426000  -0.00340800
C  4.64341300   -0.34743700  -0.00408700
C  5.32459500   0.89042200   -0.00262700
C  6.70707400   0.96645400   -0.00320600
C  7.50964500   -0.20730500  -0.00664900
C  6.83194100   -1.45332800  -0.00573200
C  5.44597800   -1.50806900  -0.00515700
H  4.76036100   1.81880400   -0.00018100
H  7.17175900   1.94540000   -0.00080200
H  7.38971400   -2.38227900  -0.00537600
H  4.96277900   -2.48310100  -0.00487200
N  8.88464600   -0.13495600  -0.01140100
C  9.55169200   1.15844100   0.01465600
C  9.67979500   -1.35345700  0.01083400
H  9.30150400   1.72911300   0.92048300
H  9.28648400   1.76793300   -0.86015600
H  10.63160000  1.00401100   0.00077200
H  9.47672200   -1.98416600  -0.86569900
H  9.48835100   -1.94928000  0.91491100
H  10.73854800  -1.09056100  -0.00261500
