# Supplementary material for: Structure of Organoboron Dyes and Multiphoton Absorption: Insights from Theory
Source: J Phys Chem Lett. 2025 Sep 9;16(37):9693–700. doi: 10.1021/acs.jpclett.5c02066 (PMC12451736; doi:10.1021/acs.jpclett.5c02066)
Supplement: Supplementary file 2 [file jz5c02066_si_002.zip › SI/101.xyz]

C  0.99332900   0.02830700   0.01599500
C  2.06442800   -0.95964100  0.00041200
C  1.81780600   -2.35061900  0.08744600
C  2.85695500   -3.26424300  0.07257700
C  4.19088800   -2.81916600  -0.03571200
C  4.46193700   -1.46758100  -0.12652100
C  3.41467800   -0.51369900  -0.11029300
C  3.67103100   0.88872300   -0.20432000
C  2.62645100   1.76050600   -0.16856200
H  0.80169400   -2.71894100  0.17118800
H  2.64339700   -4.32719700  0.14380700
H  5.00388300   -3.54045800  -0.04785500
H  5.48715600   -1.11526400  -0.21076700
H  4.68782800   1.25652600   -0.29500400
H  2.75508100   2.83438400   -0.22701800
N  1.32582100   1.34715100   -0.05277100
C  -0.37548600  -0.31761500  0.06940000
H  -0.64898300  -1.35872100  0.14733400
C  -1.38433500  0.62976000   -0.09256400
O  -1.09205700  1.91196700   -0.22655900
B  0.21715700   2.46774900   0.14684400
F  0.22174100   2.82783300   1.49525400
F  0.51450500   3.54650600   -0.67295800
C  -2.80147900  0.35604100   -0.17759400
C  -3.37184100  -0.87569400  -0.03436100
H  -3.41021500  1.23724900   -0.34776700
H  -2.75143900  -1.73933600  0.19228100
N  -4.69230800  -1.18133400  -0.16122700
C  -5.66464900  -0.12815800  -0.41182600
C  -5.20179500  -2.43547700  0.37682000
H  -5.34044300  0.48789100   -1.25626600
H  -5.79964400  0.52291400   0.46557600
H  -6.62610300  -0.58270900  -0.66361800
H  -5.60293200  -2.31230200  1.39474500
H  -4.39738500  -3.17527200  0.41021100
H  -5.99954100  -2.82167600  -0.26665200
