# Supplementary material for: Structure of Organoboron Dyes and Multiphoton Absorption: Insights from Theory
Source: J Phys Chem Lett. 2025 Sep 9;16(37):9693–700. doi: 10.1021/acs.jpclett.5c02066 (PMC12451736; doi:10.1021/acs.jpclett.5c02066)
Supplement: Supplementary file 2 [file jz5c02066_si_002.zip › SI/368.xyz]

C  -3.41841100  0.79814400   0.00389200
N  -4.12411600  1.96361100   0.00814000
C  -3.54524600  3.29832500   0.00778200
C  -5.47934000  1.64619900   0.01305400
C  -5.57268600  0.28702600   0.01167000
H  -2.45994400  3.19368000   0.00282600
H  -3.86266600  3.84858400   -0.88373100
H  -3.85477100  3.84569400   0.90384700
H  -6.23999300  2.41162500   0.01702600
H  -6.43973300  -0.35536800  0.01422400
N  -4.29163700  -0.22925100  0.00600400
N  -2.07514900  0.71918600   -0.00136900
C  -1.57165500  -0.50593200  -0.00430700
O  -2.28668300  -1.61042000  -0.00239400
B  -3.77914900  -1.70934500  0.00130900
F  -4.20331800  -2.36033700  1.15002400
F  -4.20941300  -2.35506000  -1.14816600
C  -0.13382400  -0.72785100  -0.00977900
C  0.77558500   0.27675400   -0.01216300
H  0.15627700   -1.77379400  -0.01211000
H  0.38294700   1.29268000   -0.01055100
C  2.22372000   0.16280800   -0.01747200
C  2.91810700   -1.06618600  -0.01346500
C  4.30196400   -1.12573900  -0.01833600
C  5.09045500   0.05677300   -0.03312000
C  4.39857000   1.29388900   -0.02723000
C  3.01077700   1.33196800   -0.02254900
H  2.36370300   -2.00038600  -0.00302200
H  4.77745700   -2.09939600  -0.01008600
H  4.94472200   2.22974300   -0.02618200
H  2.51531700   2.30084700   -0.01991200
N  6.46875000   0.00003800   -0.05607400
C  7.14842700   -1.28192600  0.05858500
C  7.24710300   1.22516500   0.04352800
H  6.86669900   -1.95637500  -0.75996700
H  6.92798700   -1.78615600  1.01189600
H  8.22611700   -1.12085900  -0.00031100
H  7.06782800   1.75600800   0.99124100
H  7.01674000   1.91044200   -0.78231400
H  8.30888800   0.98009400   -0.01443000
