# Supplementary material for: Structure of Organoboron Dyes and Multiphoton Absorption: Insights from Theory
Source: J Phys Chem Lett. 2025 Sep 9;16(37):9693–700. doi: 10.1021/acs.jpclett.5c02066 (PMC12451736; doi:10.1021/acs.jpclett.5c02066)
Supplement: Supplementary file 2 [file jz5c02066_si_002.zip › SI/466.xyz]

C  2.70475800   -1.01232900  0.00952000
C  3.75188600   -1.96785200  -0.03846800
C  5.06332900   -1.55743600  -0.15467500
C  5.36515900   -0.18140400  -0.22546000
C  4.32295600   0.71741600   -0.16627300
H  3.47245100   -3.01395100  0.01322900
H  5.86211100   -2.29348500  -0.19374900
H  6.38507500   0.17456600   -0.31871300
H  4.46906600   1.79093600   -0.20916400
N  3.03361800   0.31620700   -0.04918700
N  1.42152100   -1.43829300  0.10193600
C  0.43466000   -0.55849700  0.01469600
O  0.60836000   0.74456000   -0.13850000
B  1.89055200   1.41270500   0.11184300
F  1.95136300   1.89871100   1.41565400
F  2.10147300   2.41685400   -0.82069400
C  -0.92266300  -1.04025700  0.05370000
C  -2.00609500  -0.21198600  0.00546300
C  -3.37157100  -0.63085200  0.03346100
C  -4.38973400  0.28561900   -0.01511000
H  -1.03330100  -2.11774200  0.13082100
H  -1.81329900  0.85844300   -0.06212300
H  -3.58232300  -1.69559900  0.09340100
H  -4.13555000  1.34021300   -0.10578900
N  -5.72689200  0.04614300   0.06415200
C  -6.67510300  1.07662300   -0.33639400
C  -6.22287700  -1.31918100  0.13072300
H  -6.99776400  0.95258600   -1.38187700
H  -6.21260400  2.06158900   -0.23249800
H  -7.56076100  1.04117700   0.30718400
H  -5.69433600  -1.87327900  0.91298300
H  -6.09294100  -1.85106000  -0.82484300
H  -7.28695400  -1.30205200  0.37988400
