# Supplementary material for: Structure of Organoboron Dyes and Multiphoton Absorption: Insights from Theory
Source: J Phys Chem Lett. 2025 Sep 9;16(37):9693–700. doi: 10.1021/acs.jpclett.5c02066 (PMC12451736; doi:10.1021/acs.jpclett.5c02066)
Supplement: Supplementary file 2 [file jz5c02066_si_002.zip › SI/467.xyz]

C  -3.34765400  0.98339500   0.00957600
C  -3.86283800  2.30417400   -0.00209000
C  -5.22323400  2.51919800   -0.07734200
C  -6.10501500  1.42082900   -0.14242800
C  -5.56779600  0.15269300   -0.11997500
H  -3.14821400  3.11796100   0.04329800
H  -5.61368300  3.53341900   -0.08868700
H  -7.17915500  1.55477100   -0.20433200
H  -6.17564200  -0.74418300  -0.16159100
N  -4.23116400  -0.06056000  -0.04288600
N  -2.00623800  0.79333200   0.05947900
C  -1.51705500  -0.42918800  -0.03896300
O  -2.24443000  -1.52458400  -0.14776400
B  -3.69928000  -1.55790200  0.07228200
F  -3.99023600  -2.01294300  1.35326500
F  -4.31750600  -2.32330400  -0.90229600
C  -0.08426900  -0.66394500  -0.06145600
C  0.82969500   0.33620800   0.01102100
H  0.20051400   -1.70873500  -0.13694600
H  0.43647400   1.34916500   0.08392600
C  2.27547100   0.21817700   0.00557900
C  2.96707800   -1.00990200  -0.08235400
C  4.35028500   -1.07272100  -0.08421000
C  5.14097800   0.10565300   0.00572200
C  4.45206800   1.34222300   0.09020600
C  3.06503400   1.38343300   0.09037200
H  2.41014800   -1.94006100  -0.15181400
H  4.82454800   -2.04443000  -0.15561800
H  5.00108100   2.27407800   0.15608100
H  2.57086100   2.35047000   0.15770300
N  6.51723300   0.04564500   0.01196700
C  7.19628300   -1.23455900  -0.12269500
C  7.30037400   1.27077400   0.06193700
H  6.95765900   -1.72739400  -1.07643300
H  6.93087500   -1.91957200  0.69393200
H  8.27466400   -1.07262100  -0.08636700
H  7.08510200   1.84919400   0.97075300
H  7.10942600   1.91526700   -0.80868100
H  8.36160800   1.01750600   0.06942100
