# Supplementary material for: Structure of Organoboron Dyes and Multiphoton Absorption: Insights from Theory
Source: J Phys Chem Lett. 2025 Sep 9;16(37):9693–700. doi: 10.1021/acs.jpclett.5c02066 (PMC12451736; doi:10.1021/acs.jpclett.5c02066)
Supplement: Supplementary file 2 [file jz5c02066_si_002.zip › SI/485.xyz]

C  -0.45105800  1.03908600   -0.10176900
C  -1.06616300  2.33606100   -0.14760700
C  -2.41856000  2.46631500   -0.10888600
C  -3.25047600  1.30839400   -0.02403400
C  -4.66020900  1.40564500   0.01616300
C  -5.44494000  0.27111600   0.09452800
C  -4.82208500  -0.99231000  0.13371000
C  -3.44354000  -1.12046800  0.09656300
C  -2.62319400  0.02957800   0.01760000
H  -0.41590100  3.20256300   -0.21296200
H  -2.88362900  3.44907900   -0.14250100
H  -5.11334300  2.39401900   -0.01660700
H  -6.52798900  0.34989000   0.12504500
H  -5.43084200  -1.89057400  0.19447600
H  -2.99500100  -2.10286700  0.12867800
N  -1.23213500  -0.07388900  -0.02134800
C  0.95744400   0.94185400   -0.14580000
H  1.51924400   1.86235900   -0.24035200
C  1.61356900   -0.28115600  -0.09112900
O  0.92031400   -1.39984800  -0.02441600
B  -0.54672200  -1.51911500  0.01211300
F  -0.90963100  -2.16009400  1.19549000
F  -0.96671100  -2.23753600  -1.10596300
C  3.04458000   -0.48687600  -0.10312400
C  3.96842600   0.51102300   0.00976000
H  3.34531000   -1.52625600  -0.17706500
H  3.64109900   1.53628200   0.16589300
N  5.32181400   0.38255200   -0.06788100
C  5.92124700   -0.93327400  -0.22950000
C  6.17987800   1.43826500   0.45282600
H  5.43731700   -1.46535100  -1.05427800
H  5.82857400   -1.54239800  0.68302000
H  6.98166100   -0.81582700  -0.46703800
H  6.47878400   1.24806100   1.49537400
H  5.65074300   2.39439900   0.41484100
H  7.08486900   1.51948700   -0.15870200
