# Supplementary material for: Structure of Organoboron Dyes and Multiphoton Absorption: Insights from Theory
Source: J Phys Chem Lett. 2025 Sep 9;16(37):9693–700. doi: 10.1021/acs.jpclett.5c02066 (PMC12451736; doi:10.1021/acs.jpclett.5c02066)
Supplement: Supplementary file 2 [file jz5c02066_si_002.zip › SI/259.xyz]

C  -1.39830600  1.12941900   0.00149800
S  -2.69694900  2.31477100   0.00057900
C  -3.88554400  1.01292800   -0.00013800
C  -5.27457600  1.11565100   -0.00068800
C  -6.01541200  -0.06726300  -0.00064600
C  -5.37560000  -1.32078200  -0.00015700
C  -3.98996700  -1.41895400  0.00029500
C  -3.23665200  -0.23675200  0.00027500
H  -5.76864600  2.08069400   -0.00095400
H  -5.97426400  -2.22642700  -0.00004100
H  -3.49356000  -2.38213700  0.00053500
C  -7.51879100  -0.02602700  -0.00243000
F  -8.04286400  -0.64488800  -1.09452600
F  -8.00707600  1.23850500   0.00533100
F  -8.04585500  -0.65968400  1.07955100
N  -1.85025300  -0.13726900  0.00099400
C  -0.03673900  1.44934700   0.00214100
H  0.28530700   2.48271000   0.00325000
C  0.90365100   0.41615200   -0.00034900
O  0.53270800   -0.84584100  -0.00245900
B  -0.85099400  -1.37148600  0.00641700
F  -1.06721800  -2.11157100  1.16091200
F  -1.07447500  -2.12866800  -1.13535700
C  2.32038500   0.69448300   -0.00199100
C  3.26150600   -0.28817100  -0.00432900
H  2.59464600   1.74576500   -0.00134800
H  2.89239100   -1.31238800  -0.00525300
C  4.70173600   -0.14089400  -0.00607800
C  5.37176600   1.10287500   -0.00239300
C  6.75315500   1.19076400   -0.00406400
C  7.56482700   0.02253200   -0.01147800
C  6.89776900   -1.22948600  -0.01192100
C  5.51284200   -1.29589500  -0.01015800
H  4.79917900   2.02635300   0.00313800
H  7.21055300   2.17310000   0.00072700
H  7.46338700   -2.15356700  -0.01357600
H  5.03581500   -2.27355600  -0.01111000
N  8.93844400   0.10572700   -0.01900800
C  9.59600900   1.40390800   0.01870000
C  9.74348700   -1.10687300  0.01002400
H  9.34598300   1.96305600   0.93185000
H  9.32203400   2.02018200   -0.84835700
H  10.67690100  1.25770800   -0.00254500
H  9.54284600   -1.74414300  -0.86188100
H  9.55866700   -1.69809500  0.91840600
H  10.80000400  -0.83565400  -0.00829600
