# Supplementary material for: Structure of Organoboron Dyes and Multiphoton Absorption: Insights from Theory
Source: J Phys Chem Lett. 2025 Sep 9;16(37):9693–700. doi: 10.1021/acs.jpclett.5c02066 (PMC12451736; doi:10.1021/acs.jpclett.5c02066)
Supplement: Supplementary file 2 [file jz5c02066_si_002.zip › SI/302.xyz]

C  2.01086200   -0.54328700  -0.00049600
S  2.84974300   -2.09348500  -0.00036200
C  4.39690900   -1.25343600  0.00016100
C  5.67929500   -1.80503400  0.00050200
C  6.74069900   -0.91088000  0.00088500
C  6.57591800   0.47567500   0.00094000
C  5.29135000   1.01398100   0.00059800
C  4.19740600   0.14121100   0.00020600
H  5.85979000   -2.87457400  0.00047300
H  7.45220200   1.11526600   0.00125000
H  5.13443400   2.08661000   0.00063100
F  8.00398800   -1.41233900  0.00122400
N  2.84878200   0.50094000   -0.00017100
N  0.68247300   -0.49978800  -0.00088400
C  0.11682800   0.71047600   -0.00098100
O  0.78913300   1.83486900   -0.00071500
B  2.27369300   1.97047200   -0.00027000
F  2.68408100   2.62654800   1.14837300
F  2.68476800   2.62665900   -1.14860000
C  -1.32071700  0.85411200   -0.00137500
C  -2.16645100  -0.21098800  -0.00157300
H  -1.67402500  1.88023800   -0.00149500
H  -1.70525400  -1.19747600  -0.00151800
C  -3.61295700  -0.19161800  -0.00192300
C  -4.38710000  0.99079400   -0.00139700
C  -5.77015900  0.95869900   -0.00168400
C  -6.47820500  -0.27569000  -0.00320400
C  -5.70598200  -1.46635800  -0.00249700
C  -4.32071400  -1.41271100  -0.00224100
H  -3.89510000  1.95929300   -0.00035600
H  -6.31052800  1.89784800   -0.00066500
H  -6.19038100  -2.43548300  -0.00201400
H  -3.76093500  -2.34561900  -0.00189400
N  -7.85277400  -0.31044200  -0.00561200
C  -8.61978900  0.92748200   0.00816500
C  -8.55185300  -1.58751300  0.00567100
H  -8.40624000  1.54578500   -0.87447200
H  -8.41165900  1.52509200   0.90667800
H  -9.68408500  0.68827100   0.00141300
H  -8.31195700  -2.17412800  0.90367400
H  -8.30300500  -2.19211700  -0.87734100
H  -9.62761200  -1.40683600  -0.00233600
