# Supplementary material for: Structure of Organoboron Dyes and Multiphoton Absorption: Insights from Theory
Source: J Phys Chem Lett. 2025 Sep 9;16(37):9693–700. doi: 10.1021/acs.jpclett.5c02066 (PMC12451736; doi:10.1021/acs.jpclett.5c02066)
Supplement: Supplementary file 2 [file jz5c02066_si_002.zip › SI/346.xyz]

C  -1.90512500  0.19287100   -0.10645900
C  -2.31858200  1.59389400   -0.20754400
C  -1.35153400  2.59449800   -0.45236500
C  -1.72823800  3.91486800   -0.62384000
C  -3.08824400  4.26502300   -0.55250900
C  -4.04693500  3.29724500   -0.30130400
C  -3.68530600  1.94359900   -0.11530500
C  -4.64457200  0.89614200   0.19951800
C  -6.00538100  1.17167100   0.45776500
C  -6.89230600  0.17071100   0.81309000
C  -6.42673700  -1.14682500  0.93691400
C  -5.09926500  -1.45149400  0.68501900
C  -4.18931400  -0.44400400  0.29262800
H  -0.31184500  2.29914700   -0.51234000
H  -0.97695400  4.67546100   -0.81788000
H  -3.39256200  5.29897700   -0.69394300
H  -5.08865300  3.59329600   -0.25319600
H  -6.36499000  2.19258300   0.39489100
H  -7.93371800  0.40945600   1.01037000
H  -7.10356600  -1.94091700  1.23984700
H  -4.76402900  -2.47037700  0.80366100
N  -2.83764200  -0.77644200  0.02851100
N  -0.57527000  -0.00882400  -0.15464900
C  0.05021200   -1.13393800  -0.43894000
S  -0.73828700  -2.60329800  -0.92202600
B  -2.48687500  -2.32906600  -0.09725200
F  -2.48136400  -2.88698000  1.17754600
F  -3.40303100  -2.95233600  -0.93519200
C  1.50239400   -1.17094000  -0.41598100
C  2.27397600   -0.10304700  -0.07888400
H  1.94868200   -2.12881300  -0.66648400
H  1.74992800   0.81894900   0.16669700
C  3.71932000   -0.04592600  0.00334500
C  4.57085400   -1.14228900  -0.26021400
C  5.94813800   -1.03780700  -0.17081900
C  6.57203700   0.18764500   0.19230200
C  5.72252300   1.29064200   0.46394100
C  4.34449700   1.16524000   0.36820000
H  4.14601900   -2.10227400  -0.53938400
H  6.54878800   -1.91457200  -0.38217400
H  6.13996000   2.24807500   0.75221200
H  3.72482900   2.03284500   0.58543500
N  7.94196300   0.29595200   0.27586600
C  8.78573100   -0.86704600  0.04167500
C  8.55053400   1.54895200   0.69719800
H  8.64550200   -1.26851100  -0.97091500
H  8.58372100   -1.67235800  0.76272400
H  9.83209800   -0.57566900  0.14415800
H  8.24273500   1.83253500   1.71428100
H  8.28908500   2.37104800   0.01727700
H  9.63606400   1.44016000   0.68958000
