# Supplementary material for: Structure of Organoboron Dyes and Multiphoton Absorption: Insights from Theory
Source: J Phys Chem Lett. 2025 Sep 9;16(37):9693–700. doi: 10.1021/acs.jpclett.5c02066 (PMC12451736; doi:10.1021/acs.jpclett.5c02066)
Supplement: Supplementary file 2 [file jz5c02066_si_002.zip › SI/393.xyz]

C  2.82482000    1.25025300   0.00003700
S  4.19827700    2.34895100   -0.00025700
C  5.29851200    0.97121900   -0.00023900
C  6.68643900    0.98332700   -0.00037800
C  7.32941400    -0.25584600  -0.00029800
C  6.62710400    -1.46993800  -0.00008100
C  5.23839700    -1.46882000  0.00005200
C  4.56612700    -0.23716600  -0.00003200
H  7.26570100    1.89872600   -0.00053900
H  7.18108700    -2.40066300  -0.00002200
H  4.67751600    -2.39576600  0.00020000
N  8.79565300    -0.27975000  -0.00044600
O  9.38944200    0.80268800   -0.00065200
O  9.35462900    -1.37877100  -0.00037600
N  3.19431800    -0.04676500  0.00009800
C  1.48987500    1.65571700   0.00014700
H  1.23414800    2.70749700   0.00015700
C  0.48113300    0.68441400   0.00010400
O  0.76919400    -0.59896000  0.00001100
B  2.11466200    -1.21440100  0.00078800
F  2.28676200    -1.97487900  -1.14688500
F  2.28637600    -1.97304700  1.14974800
C  -0.90993800   1.05334000   0.00001500
C  -1.92554300   0.13987700   0.00003400
C  -3.31704800   0.46699200   -0.00005100
C  -4.29072100   -0.49045500  -0.00000600
H  -1.12916900   2.11862700   -0.00005600
H  -1.65675000   -0.91549500  0.00012700
H  -3.58298600   1.52331000   -0.00015700
H  -3.95799000   -1.52958300  0.00010000
C  -5.72683800   -0.30893900  -0.00008900
C  -6.36457300   0.95230000   -0.00018200
C  -7.74321200   1.07667300   -0.00024900
C  -8.58640300   -0.06878700  -0.00021500
C  -7.95250500   -1.33804900  -0.00016800
C  -6.56986800   -1.44130200  -0.00009900
H  -5.76818900   1.86043000   -0.00028500
H  -8.17374200   2.07111700   -0.00056400
H  -8.54244400   -2.24683500  0.00000800
H  -6.12082900   -2.43240800  0.00002400
N  -9.95725400   0.05128400   -0.00027900
C  -10.57943800  1.36729900   0.00186500
C  -10.79507200  -1.13907600  -0.00210300
H  -10.30364800  1.94869900   -0.88909500
H  -10.29931300  1.94749000   0.89219400
H  -11.66400800  1.24986300   0.00452000
H  -10.62124900  -1.75886400  0.88870600
H  -10.61738700  -1.75847600  -0.89235400
H  -11.84383600  -0.83878300  -0.00440800
