# Supplementary material for: Structure of Organoboron Dyes and Multiphoton Absorption: Insights from Theory
Source: J Phys Chem Lett. 2025 Sep 9;16(37):9693–700. doi: 10.1021/acs.jpclett.5c02066 (PMC12451736; doi:10.1021/acs.jpclett.5c02066)
Supplement: Supplementary file 2 [file jz5c02066_si_002.zip › SI/270.xyz]

C  -1.31140200  -0.96221400  -0.00011600
S  -2.53899900  -2.22266900  -0.00020200
C  -3.79689600  -0.99070300  -0.00021700
C  -5.17960400  -1.16764500  -0.00032900
C  -5.98440000  -0.02806300  -0.00043900
C  -5.41732500  1.26026300   -0.00036500
C  -4.03928600  1.43502500   -0.00024000
C  -3.22379900  0.29613400   -0.00017300
H  -5.62006000  -2.15834500  -0.00041300
H  -6.06636400  2.13046100   -0.00048500
H  -3.59652300  2.42440700   -0.00024000
C  -7.48401500  -0.15303500  0.00013400
F  -8.04135800  0.43900900   1.09019000
F  -7.90116800  -1.44213500  -0.00482300
F  -8.04295100  0.44804500   -1.08406500
N  -1.83313600  0.27504600   -0.00011700
N  -0.02179500  -1.28132600  -0.00006100
C  0.85401600   -0.26841100  0.00004600
O  0.51177300   0.99569800   0.00009000
B  -0.87620600  1.53260000   -0.00003400
F  -1.09377400  2.27495000   -1.14846100
F  -1.09397500  2.27495300   1.14835100
C  2.25725400   -0.59418700  0.00004900
C  3.22972300   0.35916000   0.00008900
H  2.47549200   -1.65646200  0.00000300
H  2.89663500   1.39591100   0.00011400
C  4.66138700   0.16243400   0.00010100
C  5.28470400   -1.10633800  0.00016100
C  6.66096700   -1.24395100  0.00015800
C  7.51480300   -0.10501300  0.00010100
C  6.89420500   1.17165200   0.00003300
C  5.51343200   1.28834900   0.00004200
H  4.67733700   -2.00702000  0.00021800
H  7.08267800   -2.24202500  0.00020900
H  7.49369100   2.07403700   -0.00003200
H  5.07186400   2.28254400   -0.00000900
N  8.88259000   -0.23845900  0.00012100
C  9.49302800   -1.56086100  -0.00004100
C  9.73303700   0.94382700   -0.00006900
H  9.20954200   -2.13828700  -0.89082100
H  9.20954700   -2.13847900  0.89061200
H  10.57850200  -1.45308100  -0.00002400
H  9.56315600   1.56472700   0.89039500
H  9.56329900   1.56438300   -0.89080700
H  10.77849600  0.63259200   0.00008700
