# Supplementary material for: Structure of Organoboron Dyes and Multiphoton Absorption: Insights from Theory
Source: J Phys Chem Lett. 2025 Sep 9;16(37):9693–700. doi: 10.1021/acs.jpclett.5c02066 (PMC12451736; doi:10.1021/acs.jpclett.5c02066)
Supplement: Supplementary file 2 [file jz5c02066_si_002.zip › SI/121.xyz]

C  -4.76644200  0.10707500   0.01167300
C  -5.67104500  1.23485400   -0.00521600
C  -5.18560000  2.56328800   0.02097100
C  -6.06843100  3.62658400   0.00442200
C  -7.46183600  3.39473200   -0.03994200
C  -7.95712600  2.10485100   -0.06677300
C  -7.07500000  0.99672800   -0.04964000
C  -7.53470200  -0.35527700  -0.07593900
C  -6.62970100  -1.37198400  -0.05493400
H  -4.11408500  2.72146900   0.05494300
H  -5.69165300  4.64543100   0.02557100
H  -8.14756200  4.23801100   -0.05295000
H  -9.02872800  1.92485000   -0.10092400
H  -8.59706900  -0.57422000  -0.11073900
H  -6.91536800  -2.41685200  -0.07214100
N  -5.27485300  -1.14557300  -0.01091200
N  -3.43190200  0.34305900   0.04376800
C  -2.58594400  -0.66799500  0.00157100
O  -2.93255600  -1.93128600  -0.05282600
B  -4.32445700  -2.41253900  0.06274400
F  -4.51593200  -3.03240400  1.29023800
F  -4.62338400  -3.25690200  -0.99432300
C  -1.14028800  -0.40698900  -0.00098200
C  -0.22101800  -1.47462700  -0.02958100
C  1.14472300   -1.23408600  -0.03084800
C  1.65890300   0.08261100   -0.00365000
C  0.72416300   1.14232500   0.02611300
C  -0.64392900  0.90819700   0.02706400
H  -0.59421000  -2.49289100  -0.04924200
H  1.82247500   -2.08201100  -0.05146700
H  1.08997700   2.16653800   0.04798400
H  -1.34448500  1.73562900   0.04959500
C  3.08391800   0.40151900   -0.00404800
C  4.11202300   -0.48075000  -0.04268100
H  3.88062400   -1.54483300  -0.08058000
H  3.30651100   1.46717800   0.02896900
C  5.53944400   -0.18402900  -0.04275000
C  6.46590800   -1.24362800  -0.10262300
C  7.83957300   -1.03479100  -0.10558500
C  8.37577700   0.27476600   -0.05556100
C  7.44777700   1.34672600   0.01915500
C  6.08007900   1.11723700   0.02123600
H  6.09588900   -2.26634000  -0.14439400
H  8.49451100   -1.89706200  -0.14692000
H  7.79847800   2.37050400   0.07680700
H  5.41842400   1.97712000   0.07985300
N  9.74080100   0.50230200   -0.08522800
C  10.65889300  -0.62203300  0.01110300
C  10.25527800  1.84171900   0.15604600
H  10.50321300  -1.32883000  -0.81296000
H  11.68380400  -0.25318600  -0.05979200
H  10.55385200  -1.17168100  0.96040400
H  9.87498000   2.55102600   -0.58907200
H  9.99289900   2.21999500   1.15713500
H  11.34338200  1.82625600   0.07057100
