# Supplementary material for: Structure of Organoboron Dyes and Multiphoton Absorption: Insights from Theory
Source: J Phys Chem Lett. 2025 Sep 9;16(37):9693–700. doi: 10.1021/acs.jpclett.5c02066 (PMC12451736; doi:10.1021/acs.jpclett.5c02066)
Supplement: Supplementary file 2 [file jz5c02066_si_002.zip › SI/351.xyz]

C  -3.78537200  0.37266600   -0.01686600
C  -4.40360600  1.69335700   -0.10169100
C  -3.59838100  2.83745100   -0.30006500
C  -4.17320300  4.08480100   -0.46603400
C  -5.57323900  4.21563900   -0.43457300
C  -6.37553500  3.10616300   -0.22432200
C  -5.81143500  1.82317500   -0.04321800
C  -6.60128900  0.63536500   0.24117100
C  -7.99136500  0.68971700   0.48453400
C  -8.71100800  -0.44337200  0.82126200
C  -8.04475300  -1.67249500  0.94293900
C  -6.68354100  -1.76159000  0.70372200
C  -5.94379400  -0.61837700  0.32748300
H  -2.52360900  2.71249900   -0.32820400
H  -3.54568900  4.95748700   -0.62405600
H  -6.03147100  5.19155800   -0.57288900
H  -7.45180400  3.23448800   -0.20403400
H  -8.50746900  1.64156200   0.42765000
H  -9.77903400  -0.37453800  1.00829700
H  -8.59128500  -2.56499700  1.23455200
H  -6.18887800  -2.71420800  0.81962500
N  -4.55640700  -0.72951100  0.07439800
N  -2.43490200  0.36489300   -0.02469600
C  -1.64573200  -0.62482900  -0.37353700
S  -2.23077100  -2.12907500  -1.02289600
B  -3.95364500  -2.19841700  -0.10716700
F  -3.79989000  -2.77063700  1.14973600
F  -4.78040300  -2.95044200  -0.93024600
C  -0.19096600  -0.40853000  -0.27419700
C  0.73242700   -1.46509800  -0.42164900
C  2.09815800   -1.24479700  -0.32525900
C  2.61968500   0.04350700   -0.07009000
C  1.68757000   1.09450600   0.08590500
C  0.32116800   0.87840200   -0.01289400
H  0.36920800   -2.47263500  -0.59537400
H  2.76907300   -2.09089900  -0.43826800
H  2.05499900   2.09903400   0.28461300
H  -0.37119500  1.70334100   0.10860000
C  4.04368100   0.34110600   0.04365400
C  5.06846600   -0.53544000  -0.09619400
H  4.83331600   -1.57616100  -0.31734000
H  4.26967100   1.38374900   0.26281000
C  6.49536900   -0.26022800  0.01412800
C  7.41812400   -1.30968400  -0.16584900
C  8.79140000   -1.11957000  -0.07611600
C  9.33095000   0.15741300   0.21317800
C  8.40710700   1.22230400   0.38311700
C  7.03975200   1.01187900   0.28911200
H  7.04527800   -2.30787600  -0.38757200
H  9.44370200   -1.97066100  -0.23198200
H  8.76108400   2.22522600   0.59113300
H  6.38132600   1.86457100   0.43043100
N  10.69447700  0.35913200   0.33242200
C  11.61360300  -0.71525300  -0.00995800
C  11.21793400  1.71088400   0.45722000
H  11.53175200  -1.01802700  -1.06618100
H  12.63676900  -0.38165200  0.17234800
H  11.43658400  -1.59948300  0.61454400
H  10.98394900  2.33561200   -0.41962300
H  10.81845000  2.20857400   1.34931800
H  12.30322400  1.66440500   0.56400900
