# Supplementary material for: Structure of Organoboron Dyes and Multiphoton Absorption: Insights from Theory
Source: J Phys Chem Lett. 2025 Sep 9;16(37):9693–700. doi: 10.1021/acs.jpclett.5c02066 (PMC12451736; doi:10.1021/acs.jpclett.5c02066)
Supplement: Supplementary file 2 [file jz5c02066_si_002.zip › SI/104.xyz]

C  2.00968000   -0.14452200  0.05556300
C  3.27915300   -0.85333600  -0.00317100
C  3.37035000   -2.26021100  0.12533800
C  4.59337000   -2.90423900  0.06702800
C  5.77777300   -2.16279000  -0.12751300
C  5.71888700   -0.78900600  -0.26008900
C  4.47854800   -0.10692100  -0.20112700
C  4.38980400   1.31215400   -0.33676000
C  3.17151200   1.91556400   -0.25714400
H  2.47432000   -2.85168300  0.27480500
H  4.64055600   -3.98472200  0.17101500
H  6.73572800   -2.67429200  -0.17316400
H  6.62670400   -0.20981600  -0.41083500
H  5.28451600   1.90589200   -0.49329500
H  3.04014600   2.98721800   -0.34341100
N  2.01390100   1.21249800   -0.05809200
C  0.76262700   -0.79660300  0.19767100
H  0.72553600   -1.86818700  0.33089300
C  -0.44545100  -0.11529400  0.08253500
O  -0.47787200  1.19496200   -0.10015700
B  0.68004200   2.05013500   0.18310300
F  0.67781300   2.45212100   1.52000900
F  0.67615400   3.14019300   -0.67690500
C  -1.70982800  -0.80561900  0.10895400
C  -2.91021100  -0.16122200  0.02481300
C  -4.19429400  -0.78909000  0.03413800
C  -5.34288400  -0.04680800  -0.05077600
H  -1.67162900  -1.88874700  0.20437600
H  -2.88416700  0.92478600   -0.05925400
H  -4.23728400  -1.87298900  0.10952100
H  -5.25664800  1.03323300   -0.15556500
N  -6.62881100  -0.49351600  0.00843600
C  -6.90273100  -1.91909700  0.08343200
C  -7.71300900  0.36385500   -0.45072900
H  -6.31142400  -2.37349900  0.88484700
H  -6.66754400  -2.43452400  -0.86141800
H  -7.96155300  -2.06931000  0.30960800
H  -8.60852900  0.19134100   0.15588200
H  -7.96517100  0.17810300   -1.50670800
H  -7.42189400  1.41222600   -0.34488400
