# Supplementary material for: Structure of Organoboron Dyes and Multiphoton Absorption: Insights from Theory
Source: J Phys Chem Lett. 2025 Sep 9;16(37):9693–700. doi: 10.1021/acs.jpclett.5c02066 (PMC12451736; doi:10.1021/acs.jpclett.5c02066)
Supplement: Supplementary file 2 [file jz5c02066_si_002.zip › SI/350.xyz]

C  -2.88735900  0.34242000   -0.04314500
C  -3.45111500  1.68191200   -0.18520600
C  -2.60054900  2.78260000   -0.43406300
C  -3.12486700  4.04351700   -0.65507700
C  -4.51846200  4.23211100   -0.62918900
C  -5.36462500  3.16659000   -0.36948900
C  -4.85253800  1.87112200   -0.13170700
C  -5.68893200  0.73020700   0.20604400
C  -7.07499300  0.85138500   0.44846200
C  -7.83848100  -0.23572200  0.83619000
C  -7.22196600  -1.48417400  1.01187000
C  -5.86622500  -1.63870400  0.77517400
C  -5.08246600  -0.54408300  0.34732900
H  -1.53173600  2.61335900   -0.45657100
H  -2.46294700  4.88225500   -0.85172200
H  -4.93709600  5.21866800   -0.81070700
H  -6.43476400  3.33924500   -0.35450900
H  -7.55260100  1.81977300   0.34986200
H  -8.90230200  -0.11563500  1.02124500
H  -7.80317600  -2.33993700  1.34372200
H  -5.40984000  -2.60436800  0.93286000
N  -3.70148200  -0.72226500  0.09747000
N  -1.53746700  0.27840200   -0.05185000
C  -0.79227900  -0.75573100  -0.36267500
S  -1.43982300  -2.26004400  -0.94741300
B  -3.15943000  -2.22141200  -0.02315000
F  -3.02186300  -2.74479000  1.25643300
F  -4.02029100  -2.97312400  -0.81028400
C  0.67279100   -0.59580800  -0.27682400
C  1.54778800   -1.69520700  -0.36528100
C  2.92436500   -1.52228400  -0.28007800
C  3.49663100   -0.24691000  -0.10045100
C  2.61397100   0.85015300   -0.00633700
C  1.23880600   0.68148200   -0.08999700
H  1.14349600   -2.69657300  -0.47093600
H  3.56624200   -2.39783900  -0.31485000
H  3.01686100   1.85332900   0.10180800
H  0.58164500   1.54111100   -0.02682900
C  4.96015400   -0.06545500  -0.01131600
C  5.85164100   -0.88397200  -0.72859100
C  7.22990000   -0.71988200  -0.65302300
C  7.80426700   0.28999400   0.15737100
C  6.91022900   1.10415500   0.89511800
C  5.53424400   0.92973300   0.80046200
H  5.46105200   -1.65603600  -1.38641600
H  7.85977000   -1.37800800  -1.23990000
H  7.28729300   1.87379700   1.55826100
H  4.89277800   1.56518400   1.40561700
N  9.17629300   0.47816500   0.21782200
C  10.06196600  -0.51136700  -0.37680400
C  9.73145600   1.39693400   1.19956600
H  9.88109300   -0.60508400  -1.45430000
H  11.09652100  -0.18905800  -0.24420800
H  9.94868500   -1.50828000  0.07931700
H  9.51738500   1.08989100   2.23646400
H  10.81478300  1.44256600   1.07230800
H  9.33904500   2.41040800   1.05441200
