# Supplementary material for: Structure of Organoboron Dyes and Multiphoton Absorption: Insights from Theory
Source: J Phys Chem Lett. 2025 Sep 9;16(37):9693–700. doi: 10.1021/acs.jpclett.5c02066 (PMC12451736; doi:10.1021/acs.jpclett.5c02066)
Supplement: Supplementary file 2 [file jz5c02066_si_002.zip › SI/206.xyz]

C  -3.92785700  -1.06200200  -0.00028300
O  -4.95140000  -1.95053600  -0.00035500
C  -6.11313600  -1.19633400  0.00018100
C  -7.42093800  -1.64797100  0.00032600
C  -8.40814300  -0.65365400  0.00090500
C  -8.07500700  0.71227500   0.00130900
C  -6.74563700  1.14723600   0.00115200
C  -5.76523700  0.15751200   0.00057300
H  -7.66143000  -2.70581400  0.00000900
H  -9.45373600  -0.94750400  0.00104500
H  -8.87150700  1.45084000   0.00175600
H  -6.48314100  2.19953300   0.00146500
N  -4.37020200  0.20111900   0.00026300
N  -2.67706100  -1.49044500  -0.00071500
C  -1.74259400  -0.53068600  -0.00051900
O  -2.00214800  0.75422200   0.00004800
B  -3.35433800  1.39707900   0.00035900
F  -3.51494400  2.15237700   -1.14820300
F  -3.51461800  2.15193000   1.14925500
C  -0.36070700  -0.93920400  -0.00100200
C  0.67738500   -0.05438000  -0.00098200
C  2.06010800   -0.42294300  -0.00141100
C  3.06063300   0.50482900   -0.00138000
H  -0.19323200  -2.01198000  -0.00140000
H  0.44148200   1.00903100   -0.00060200
H  2.29268800   -1.48684500  -0.00177800
H  2.75950800   1.55363700   -0.00110600
C  4.49177000   0.28023200   -0.00173000
C  5.09039700   -0.99963100  -0.00151100
C  6.46487800   -1.16599700  -0.00177600
C  7.34245100   -0.04706200  -0.00287100
C  6.74776100   1.24071700   -0.00204000
C  5.36850500   1.38610000   -0.00178800
H  4.46647200   -1.88903100  -0.00077700
H  6.86463300   -2.17323200  -0.00104900
H  7.36511900   2.13117100   -0.00148700
H  4.94998300   2.39051900   -0.00131300
N  8.70960800   -0.20910800  -0.00491400
C  9.29072600   -1.54346800  0.00607100
C  9.58295100   0.95496400   0.00479300
H  8.99120300   -2.12361100  -0.87787700
H  8.99872700   -2.10766400  0.90316600
H  10.37847100  -1.45974600  0.00011100
H  9.42859600   1.57186600   0.90148100
H  9.42380800   1.58789100   -0.87939200
H  10.62221600  0.62313000   -0.00160900
