# Supplementary material for: Structure of Organoboron Dyes and Multiphoton Absorption: Insights from Theory
Source: J Phys Chem Lett. 2025 Sep 9;16(37):9693–700. doi: 10.1021/acs.jpclett.5c02066 (PMC12451736; doi:10.1021/acs.jpclett.5c02066)
Supplement: Supplementary file 2 [file jz5c02066_si_002.zip › SI/303.xyz]

C  2.27945300   -1.00009900  -0.00000500
S  3.49747400   -2.27207100  -0.00001300
C  4.76656000   -1.05280100  -0.00003100
C  6.14944100   -1.24495600  -0.00004900
C  6.93587100   -0.10165700  -0.00005700
C  6.40982100   1.19211600   -0.00005000
C  5.02886900   1.37124300   -0.00003400
C  4.20509500   0.23965200   -0.00002400
H  6.60679400   -2.22847900  -0.00005400
H  7.08573300   2.04070000   -0.00005800
H  4.59349500   2.36400500   -0.00003000
F  8.28667200   -0.25020200  -0.00007300
N  2.80985100   0.22884800   -0.00001000
N  0.98499000   -1.31188200  0.00000100
C  0.11943600   -0.29353300  -0.00001500
O  0.47152300   0.96882300   -0.00000100
B  1.86387200   1.49296200   0.00003300
F  2.08785000   2.23550300   1.14826900
F  2.08786400   2.23559900   -1.14813800
C  -1.28866100  -0.60613600  0.00003800
C  -2.25217900  0.35469200   0.00006300
H  -1.51615300  -1.66656800  0.00005300
H  -1.91072600  1.38871200   0.00004000
C  -3.68688300  0.16959700   0.00010900
C  -4.32056500  -1.09351700  0.00016800
C  -5.69837700  -1.21997000  0.00019900
C  -6.54274900  -0.07455100  0.00021100
C  -5.91174900  1.19652400   0.00008800
C  -4.52956600  1.30192700   0.00006100
H  -3.72066900  -1.99923600  0.00017200
H  -6.12803200  -2.21470500  0.00020900
H  -6.50365800  2.10395700   0.00001200
H  -4.08003500  2.29258000   -0.00002000
N  -7.91250600  -0.19686600  0.00036300
C  -8.53320900  -1.51403300  -0.00029600
C  -8.75269100  0.99223500   -0.00041400
H  -8.25413500  -2.09468600  0.88991500
H  -8.25469400  -2.09367500  -0.89136900
H  -9.61788200  -1.39777800  0.00015500
H  -8.57796600  1.61128500   -0.89140000
H  -8.57768700  1.61249200   0.88965000
H  -9.80084700  0.68993800   -0.00000400
