# Supplementary material for: Structure of Organoboron Dyes and Multiphoton Absorption: Insights from Theory
Source: J Phys Chem Lett. 2025 Sep 9;16(37):9693–700. doi: 10.1021/acs.jpclett.5c02066 (PMC12451736; doi:10.1021/acs.jpclett.5c02066)
Supplement: Supplementary file 2 [file jz5c02066_si_002.zip › SI/416.xyz]

C  2.43055600    -0.37318900  0.01039000
S  3.22561700    -1.94128600  -0.09096300
C  4.79250300    -1.15421900  -0.07303100
C  6.04884700    -1.74909400  -0.11584700
C  7.15233200    -0.90046000  -0.06707200
C  7.02945400    0.49277600   0.02476100
C  5.76979800    1.07683400   0.06491700
C  4.63925400    0.24727700   0.01148400
H  6.18544100    -2.82181100  -0.18135000
H  7.92392300    1.10234800   0.06285400
H  5.65993500    2.15169900   0.12987500
N  8.49555700    -1.49757000  -0.11096600
O  9.46338900    -0.73709200  -0.06407200
O  8.57517600    -2.72549000  -0.19229700
N  3.30354600    0.65552000   0.04398600
N  1.10776800    -0.37003300  0.04431500
C  0.36103800    0.72869600   -0.04146400
S  0.97848200    2.33647500   -0.23591700
B  2.87448400    2.15725600   0.26058200
F  3.05338400    2.48157900   1.59344300
F  3.59822300    2.98338400   -0.58217800
C  -1.09481500   0.53547400   -0.03230000
C  -1.99596200   1.61088700   0.11175900
C  -3.36694100   1.39781200   0.11129700
C  -3.91339500   0.10407800   -0.03391600
C  -3.00521000   -0.96839500  -0.17302600
C  -1.63379000   -0.76236200  -0.16807000
H  -1.61797000   2.61785400   0.25554100
H  -4.02838200   2.24513900   0.26497300
H  -3.38425400   -1.97555900  -0.31964200
H  -0.95665600   -1.59998200  -0.29027800
C  -5.37102700   -0.11785700  -0.03599000
C  -6.26630600   0.84949800   -0.53123500
C  -7.64049200   0.64833900   -0.54139500
C  -8.20904900   -0.55174700  -0.04530200
C  -7.31214300   -1.52138800  0.46945000
C  -5.94004100   -1.30564300  0.46183800
H  -5.88068900   1.77570000   -0.94890900
H  -8.27308100   1.42793300   -0.94914200
H  -7.68652600   -2.44716500  0.89013000
H  -5.29840900   -2.07082800  0.89059300
N  -9.57366800   -0.76805900  -0.06804200
C  -10.47125500  0.31251800   -0.44783300
C  -10.12995600  -1.95177200  0.56928800
H  -10.27118600  0.65316900   -1.47148700
H  -11.50011200  -0.05001100  -0.41535300
H  -10.39002600  1.17993500   0.22579100
H  -9.93693700   -1.97481100  1.65352400
H  -11.21019700  -1.96628300  0.41436400
H  -9.71869700   -2.86804600  0.12797900
