# Supplementary material for: Structure of Organoboron Dyes and Multiphoton Absorption: Insights from Theory
Source: J Phys Chem Lett. 2025 Sep 9;16(37):9693–700. doi: 10.1021/acs.jpclett.5c02066 (PMC12451736; doi:10.1021/acs.jpclett.5c02066)
Supplement: Supplementary file 2 [file jz5c02066_si_002.zip › SI/193.xyz]

C  -2.92478300  -1.08702800  0.00020300
O  -3.94688000  -1.97874400  -0.00134200
C  -5.11192000  -1.22319100  -0.00106000
C  -6.41905600  -1.67476300  -0.00225600
C  -7.40614100  -0.67929600  -0.00154300
C  -7.07055600  0.68565500   0.00024000
C  -5.74053500  1.11934500   0.00135800
C  -4.75982400  0.12927100   0.00070600
H  -6.66092400  -2.73237000  -0.00365300
H  -8.45197800  -0.97222200  -0.00243700
H  -7.86591600  1.42550200   0.00070300
H  -5.47643400  2.17111400   0.00249300
N  -3.36555700  0.17558700   0.00143200
C  -1.57755800  -1.45141100  -0.00053200
H  -1.28769900  -2.49302000  -0.00053100
C  -0.63549100  -0.42160200  -0.00383400
O  -0.99581800  0.84550900   -0.00514200
B  -2.37557500  1.40279100   0.01010500
F  -2.58882500  2.16728600   -1.12767100
F  -2.57528700  2.13918700   1.16906600
C  0.78245800   -0.70769100  -0.00789000
C  1.72899000   0.26740000   -0.01102600
H  1.04932300   -1.76100200  -0.00855800
H  1.36753100   1.29433300   -0.01111100
C  3.17022900   0.10901000   -0.01507100
C  3.83064500   -1.13907400  -0.00878600
C  5.21202900   -1.23761700  -0.01260200
C  6.03269600   -0.07662700  -0.02778200
C  5.37515200   1.17967600   -0.02574700
C  3.99001900   1.25689700   -0.02186300
H  3.25116700   -2.05824300  0.00229200
H  5.66114700   -2.22377700  -0.00321300
H  5.94721000   2.09981700   -0.02684600
H  3.52082700   2.23840000   -0.02178900
N  7.40762800   -0.17090000  -0.04666200
C  8.05311700   -1.47170400  0.05033900
C  8.22056000   1.03388800   0.03074800
H  7.75829700   -2.12676300  -0.77973300
H  7.81427400   -1.98349900  0.99483800
H  9.13489300   -1.33811700  0.00038600
H  8.05355700   1.58622400   0.96777100
H  8.01152300   1.71000500   -0.80834800
H  9.27499100   0.75764300   -0.01848200
