# Supplementary material for: Structure of Organoboron Dyes and Multiphoton Absorption: Insights from Theory
Source: J Phys Chem Lett. 2025 Sep 9;16(37):9693–700. doi: 10.1021/acs.jpclett.5c02066 (PMC12451736; doi:10.1021/acs.jpclett.5c02066)
Supplement: Supplementary file 2 [file jz5c02066_si_002.zip › SI/529.xyz]

C  1.29379400   0.85325500   -0.01339400
S  2.11235900   2.40426700   -0.02468400
C  3.66382700   1.58892000   -0.00303900
C  3.49753900   0.24578000   0.01084800
H  4.59023000   2.14475200   -0.00205400
H  4.27287000   -0.50891400  0.02549000
N  2.17563700   -0.16216900  0.00521300
N  -0.03231400  0.75389700   -0.02354700
C  -0.54677500  -0.48302800  -0.01173100
O  0.17753500   -1.57866000  0.00798100
B  1.66424600   -1.65257200  0.01924100
F  2.11512000   -2.30300500  -1.11889900
F  2.09897600   -2.27561100  1.17882000
C  -1.96629800  -0.68774400  -0.01666300
C  -2.83664100  0.37131600   -0.02378400
H  -2.29640800  -1.71929800  -0.00625900
H  -2.41987200  1.37458100   -0.00481300
N  -4.18399700  0.30921800   -0.06531500
C  -4.86889100  -0.97668200  -0.06537700
C  -4.99586100  1.50502200   0.12038600
H  -4.77174000  -1.48400200  0.90503100
H  -4.45350400  -1.62663200  -0.84277600
H  -5.92916200  -0.81821000  -0.27499000
H  -5.77284600  1.56093100   -0.65087900
H  -4.36367300  2.39238600   0.04237400
H  -5.48146200  1.50815900   1.10653700
