# Supplementary material for: Structure of Organoboron Dyes and Multiphoton Absorption: Insights from Theory
Source: J Phys Chem Lett. 2025 Sep 9;16(37):9693–700. doi: 10.1021/acs.jpclett.5c02066 (PMC12451736; doi:10.1021/acs.jpclett.5c02066)
Supplement: Supplementary file 2 [file jz5c02066_si_002.zip › SI/373.xyz]

C  -5.56164800  0.75881800   -0.00109800
N  -6.51107700  1.73427800   -0.00858300
C  -6.24892900  3.16625400   -0.02255500
C  -7.75864500  1.11913700   -0.00088400
C  -7.54260800  -0.22645900  0.01126500
H  -5.16826100  3.31032400   -0.02636400
H  -6.68094900  3.62035900   -0.91976300
H  -6.67690700  3.63707500   0.86794500
H  -8.67268800  1.69270300   -0.00475700
H  -8.24206400  -1.04812900  0.02001500
N  -6.17834600  -0.43901100  0.01101900
N  -4.23274600  0.98635300   -0.00546100
C  -3.46603700  -0.08912600  0.00251500
O  -3.91086500  -1.32359800  0.01419800
B  -5.34219500  -1.76389700  0.02238700
F  -5.60395400  -2.47940000  1.17951600
F  -5.60987000  -2.50293400  -1.11842800
C  -2.00230000  0.06032100   -0.00190600
C  -1.16892600  -1.07469800  0.00495700
C  0.21218700   -0.94041900  0.00102100
C  0.82658200   0.33190600   -0.01053700
C  -0.02339400  1.46062200   -0.01635300
C  -1.40607500  1.33287500   -0.01244900
H  -1.62052100  -2.06083100  0.01405700
H  0.82209000   -1.83868100  0.00820000
H  0.42028200   2.45389900   -0.02468800
H  -2.03929700  2.21357200   -0.01747900
C  2.27306000   0.53990400   -0.01600200
C  3.23045200   -0.41850600  -0.02705800
H  2.91875900   -1.46257800  -0.03623600
H  2.57664000   1.58600900   -0.01280900
C  4.67719600   -0.23117300  -0.03156300
C  5.52047200   -1.35893700  -0.06252200
C  6.90635900   -1.25512600  -0.06828100
C  7.54064200   0.01032800   -0.05133500
C  6.69685300   1.15083300   -0.00477200
C  5.31533200   1.02606800   0.00070300
H  5.07399600   -2.35141300  -0.07878800
H  7.49358400   -2.16562100  -0.08630800
H  7.12398400   2.14628600   0.02829000
H  4.72110200   1.93504700   0.03706000
N  8.92017300   0.13265200   -0.08660100
C  9.74866500   -1.05467500  0.05489000
C  9.53399900   1.43337200   0.13229300
H  9.53944800   -1.77723300  -0.74306000
H  10.79904900  -0.76873400  -0.02667000
H  9.60137000   -1.55952500  1.02351800
H  9.20429900   2.15689200   -0.62293500
H  9.30536600   1.84655200   1.12815000
H  10.61756700  1.33548100   0.04271800
