# Supplementary material for: Structure of Organoboron Dyes and Multiphoton Absorption: Insights from Theory
Source: J Phys Chem Lett. 2025 Sep 9;16(37):9693–700. doi: 10.1021/acs.jpclett.5c02066 (PMC12451736; doi:10.1021/acs.jpclett.5c02066)
Supplement: Supplementary file 2 [file jz5c02066_si_002.zip › SI/161.xyz]

C  -3.52257100  0.60281300   0.04759400
N  -4.30175200  1.73191200   0.06088100
C  -3.82472000  3.10263600   0.06818500
C  -5.63992300  1.33594400   -0.00544400
C  -6.82576200  2.06848400   -0.03971100
C  -8.01856200  1.34089900   -0.09414700
C  -8.01778500  -0.06557800  -0.11619100
C  -6.82799200  -0.79585800  -0.08705500
C  -5.63605100  -0.07265600  -0.03318400
H  -2.86729000  3.15758100   0.59019600
H  -3.70486200  3.49084100   -0.95053400
H  -4.54163500  3.72723900   0.60705000
H  -6.83261900  3.15439100   -0.03006200
H  -8.96383800  1.87556600   -0.12295400
H  -8.96461500  -0.59637800  -0.15977700
H  -6.81789300  -1.88010500  -0.10869100
N  -4.31198300  -0.49102800  0.00111000
C  -2.11507000  0.51910700   0.06679500
H  -1.50922000  1.41321000   0.09187400
C  -1.52970400  -0.73981400  0.01634200
O  -2.25303500  -1.84315400  -0.02983300
B  -3.73482700  -1.94958400  0.04840800
F  -4.09897900  -2.54821400  1.25098400
F  -4.20927600  -2.67065800  -1.04025100
C  -0.09651500  -0.99016400  -0.00481800
C  0.89139400   -0.05680800  0.00726300
C  2.29465900   -0.36518000  -0.01318400
C  3.26509400   0.58930500   0.00043900
H  0.16223500   -2.04636700  -0.03426200
H  0.63407300   1.00264700   0.03382500
H  2.56155800   -1.42072400  -0.04062100
H  2.93810000   1.63055200   0.02714800
C  4.70619300   0.40382400   -0.01700200
C  5.33928000   -0.85773600  -0.04405800
C  6.71902000   -0.98713400  -0.05911200
C  7.56693000   0.15259600   -0.05440900
C  6.93779700   1.42173200   -0.01570500
C  5.55358200   1.53039600   -0.00133800
H  4.74043700   -1.76427000  -0.04967600
H  7.14347300   -1.98408400  -0.07442800
H  7.52999900   2.32898700   0.00337400
H  5.11004300   2.52393500   0.02652300
N  8.94208800   0.02684900   -0.09113300
C  9.55496600   -1.28869200  0.01596100
C  9.78029700   1.20723900   0.05130000
H  9.23107400   -1.94502700  -0.80143300
H  9.31772800   -1.78423300  0.97031100
H  10.63902200  -1.18392600  -0.05379200
H  9.63589800   1.70811800   1.02152000
H  9.57693900   1.93543700   -0.74397500
H  10.82828000  0.91333600   -0.02872700
