# Supplementary material for: Structure of Organoboron Dyes and Multiphoton Absorption: Insights from Theory
Source: J Phys Chem Lett. 2025 Sep 9;16(37):9693–700. doi: 10.1021/acs.jpclett.5c02066 (PMC12451736; doi:10.1021/acs.jpclett.5c02066)
Supplement: Supplementary file 2 [file jz5c02066_si_002.zip › SI/446.xyz]

C  -3.63925600  1.25568500   0.03590500
O  -4.36718300  2.39595600   0.02972100
C  -5.69415600  2.02529600   -0.01898400
C  -5.76782300  0.67978500   -0.03806200
H  -6.41845700  2.82261400   -0.03399500
H  -6.61582500  0.01372800   -0.07447200
N  -4.46097000  0.19787800   -0.00309000
N  -2.31961700  1.34374500   0.07050600
C  -1.55355200  0.26588200   -0.09641800
S  -2.12441700  -1.35628200  -0.42429300
B  -4.02229200  -1.29708000  0.11784400
F  -4.16395900  -1.71130000  1.43239700
F  -4.76863200  -2.06843100  -0.75530400
C  -0.12900000  0.52001600   -0.05667400
C  0.84423100   -0.43119200  -0.06117400
H  0.11642100   1.57686800   0.00199800
H  0.53128600   -1.47423800  -0.07661300
C  2.27688600   -0.22291900  -0.03452800
C  2.89348700   1.04858200   -0.04758300
C  4.26930400   1.19466700   -0.01736700
C  5.12961000   0.06261000   0.02908900
C  4.51657000   -1.21684900  0.03470800
C  3.13609100   -1.34204100  0.00462400
H  2.28236600   1.94578500   -0.08584100
H  4.68442900   2.19546900   -0.03210200
H  5.12065000   -2.11583000  0.06249300
H  2.70158400   -2.33943600  0.01124000
N  6.49772800   0.20510100   0.06635000
C  7.09989700   1.52969100   0.01704100
C  7.35473100   -0.97160400  0.06969600
H  6.77554100   2.15103300   0.86259100
H  6.85156300   2.05833400   -0.91459700
H  8.18504300   1.43098600   0.07099700
H  7.21856700   -1.57924600  -0.83658600
H  7.15986000   -1.60829800  0.94321800
H  8.39778600   -0.65465500  0.11153400
