# Supplementary material for: Structure of Organoboron Dyes and Multiphoton Absorption: Insights from Theory
Source: J Phys Chem Lett. 2025 Sep 9;16(37):9693–700. doi: 10.1021/acs.jpclett.5c02066 (PMC12451736; doi:10.1021/acs.jpclett.5c02066)
Supplement: Supplementary file 2 [file jz5c02066_si_002.zip › SI/448.xyz]

C  -4.81467800  1.25308700   0.02487400
O  -5.62422600  2.33709600   0.00606900
C  -6.92058800  1.86997500   -0.03535000
C  -6.89584100  0.52254500   -0.03757800
H  -7.70117800  2.61205100   -0.05890500
H  -7.69312800  -0.20389900  -0.06390000
N  -5.55741000  0.13749800   0.00054300
N  -3.50547700  1.43805600   0.05529500
C  -2.66281400  0.41570600   -0.09444500
S  -3.11235600  -1.25083200  -0.38901100
B  -5.01369900  -1.32096800  0.13890900
F  -5.13555000  -1.73242300  1.45647000
F  -5.69717800  -2.15205200  -0.73116300
C  -1.26196200  0.76983300   -0.06391000
C  -0.21183300  -0.10202300  -0.07071500
C  1.16270900   0.29593100   -0.05018100
C  2.18618500   -0.60666000  -0.04870500
H  -1.07795000  1.84105500   -0.01516400
H  -0.41464100  -1.17229200  -0.08571000
H  1.37011200   1.36499300   -0.03659100
H  1.91254200   -1.66288000  -0.06457700
C  3.61110000   -0.34529700  -0.02938000
C  4.17677900   0.94923100   -0.00381900
C  5.54654400   1.15069800   0.01568700
C  6.45271000   0.05503100   0.00875800
C  5.89133500   -1.24728900  -0.01359900
C  4.51629700   -1.42798600  -0.03299900
H  3.53033800   1.82238000   0.00240100
H  5.91994600   2.16777500   0.03681500
H  6.53126700   -2.12168400  -0.01539700
H  4.12401300   -2.44282300  -0.05012500
N  7.81567900   0.25215300   0.02211400
C  8.36133100   1.59970500   0.08894400
C  8.71769200   -0.88932600  0.05318200
H  8.05082500   2.12255700   1.00518800
H  8.05041900   2.20414700   -0.77405800
H  9.45095200   1.54481500   0.08404100
H  8.58126000   -1.53411600  -0.82570200
H  8.57206800   -1.50176800  0.95493900
H  9.74837000   -0.53155900  0.04981300
