# Supplementary material for: Structure of Organoboron Dyes and Multiphoton Absorption: Insights from Theory
Source: J Phys Chem Lett. 2025 Sep 9;16(37):9693–700. doi: 10.1021/acs.jpclett.5c02066 (PMC12451736; doi:10.1021/acs.jpclett.5c02066)
Supplement: Supplementary file 2 [file jz5c02066_si_002.zip › SI/547.xyz]

C  -4.59473100  1.03022600   0.03402500
S  -5.66006500  2.42183800   -0.02610900
C  -7.04905300  1.37015000   -0.10696900
C  -6.66714000  0.07068200   -0.07987300
H  -8.05403800  1.76299800   -0.16546000
H  -7.30663800  -0.80104900  -0.11395300
N  -5.29731200  -0.11968000  -0.00029700
N  -3.27856100  1.21729400   0.09055200
C  -2.40277200  0.23183300   -0.09856000
S  -2.81179000  -1.42963000  -0.47226200
B  -4.65434900  -1.54089500  0.19830600
F  -4.66377900  -1.84960400  1.54971200
F  -5.35655000  -2.46548300  -0.55632200
C  -1.01342800  0.62554000   -0.05350700
C  0.05957400   -0.21764600  -0.08774200
C  1.42337000   0.21515500   -0.05462300
C  2.47033400   -0.65968200  -0.07860300
H  -0.85781400  1.69907500   0.03130700
H  -0.11626300  -1.29175500  -0.13454300
H  1.60288600   1.28843400   -0.00939100
H  2.22480300   -1.72181300  -0.12640100
C  3.88793900   -0.36131000  -0.04969300
C  4.41924100   0.94617600   0.01767700
C  5.78327100   1.18306400   0.04516700
C  6.71811700   0.11266500   0.00352700
C  6.19134300   -1.20262700  -0.05952100
C  4.82151700   -1.41895200  -0.08613400
H  3.74991400   1.80126500   0.05157300
H  6.12957700   2.20844300   0.09982900
H  6.85409300   -2.05941000  -0.08712700
H  4.45625100   -2.44280100  -0.13493600
N  8.07574200   0.34538400   0.02206700
C  8.58493700   1.70255200   0.15196200
C  9.00685400   -0.77283200  0.03417700
H  8.26464200   2.17361000   1.09290500
H  8.25385300   2.33773100   -0.68061600
H  9.67562900   1.67773200   0.13995100
H  8.88478100   -1.40579500  -0.85501100
H  8.87939400   -1.40415600  0.92595000
H  10.02797600  -0.38854000  0.03369200
