# Supplementary material for: Structure of Organoboron Dyes and Multiphoton Absorption: Insights from Theory
Source: J Phys Chem Lett. 2025 Sep 9;16(37):9693–700. doi: 10.1021/acs.jpclett.5c02066 (PMC12451736; doi:10.1021/acs.jpclett.5c02066)
Supplement: Supplementary file 2 [file jz5c02066_si_002.zip › SI/160.xyz]

C  2.78981300   0.93053700   -0.00985500
N  3.88881900   1.75070000   -0.02428200
C  3.88026300   3.20207700   -0.00574100
C  5.03027700   0.94589200   -0.00571900
C  6.38856500   1.26043700   0.00518600
C  7.28651900   0.18872900   0.01270200
C  6.83582900   -1.14387600  0.01142600
C  5.47461300   -1.45491200  0.00406200
C  4.57593600   -0.38764600  -0.00257700
H  2.95033200   3.57013500   -0.44283900
H  3.97766400   3.58873300   1.01580800
H  4.71197100   3.57379800   -0.61028100
H  6.74169100   2.28737500   0.01280600
H  8.35364800   0.39214000   0.02211900
H  7.56370700   -1.95028600  0.01805900
H  5.11873000   -2.47936800  0.00411000
N  3.18730400   -0.35934200  -0.00593100
C  1.42691000   1.29600500   -0.00262500
H  1.12156100   2.33311700   0.02037400
C  0.47215400   0.28621400   -0.01647900
O  0.80321300   -0.98979800  -0.03378800
B  2.17430200   -1.55975400  0.01767600
F  2.38908500   -2.36490400  -1.09555400
F  2.34215400   -2.27710200  1.19853700
C  -0.94464900  0.59767100   -0.01672600
C  -1.90822500  -0.35758200  -0.02639600
H  -1.19341100  1.65583600   -0.00940600
H  -1.56681100  -1.39124700  -0.03478000
C  -3.34906600  -0.17073500  -0.02834000
C  -3.98568800  1.08847800   -0.00851900
C  -5.36597700  1.21386300   -0.01043500
C  -6.20882700  0.07038600   -0.03929100
C  -5.57533100  -1.19710300  -0.04783800
C  -4.19096100  -1.30130000  -0.04554300
H  -3.38894200  1.99648800   0.01318600
H  -5.79512200  2.20876800   0.01105500
H  -6.16421600  -2.10657900  -0.05602100
H  -3.74131200  -2.29189900  -0.05415100
N  -7.58466000  0.19149200   -0.06302200
C  -8.20241300  1.49954900   0.09204700
C  -8.41740600  -0.99695200  0.04365100
H  -7.88679300  2.18463600   -0.70488600
H  -7.96120800  1.96408100   1.06101600
H  -9.28648900  1.39229400   0.02581100
H  -8.26441300  -1.53041300  0.99481500
H  -8.21617900  -1.69610200  -0.77763600
H  -9.46701900  -0.70465000  -0.01936400
