# Supplementary material for: Structure of Organoboron Dyes and Multiphoton Absorption: Insights from Theory
Source: J Phys Chem Lett. 2025 Sep 9;16(37):9693–700. doi: 10.1021/acs.jpclett.5c02066 (PMC12451736; doi:10.1021/acs.jpclett.5c02066)
Supplement: Supplementary file 2 [file jz5c02066_si_002.zip › SI/209.xyz]

C  1.59737100   -0.72001700  0.05133300
O  2.26656500   -1.90512900  0.05528300
C  3.61134400   -1.59892800  0.00729700
C  4.68409100   -2.47394700  -0.00681200
C  5.95191400   -1.88115000  -0.05401900
C  6.10814900   -0.48404600  -0.08504400
C  5.01026500   0.38199100   -0.07112500
C  3.74953200   -0.21049900  -0.02384600
H  4.54525900   -3.54955900  0.01822400
H  6.83254900   -2.51671200  -0.06709900
H  7.10934200   -0.06444900  -0.12199100
H  5.12580800   1.45935900   -0.10003900
N  2.45032100   0.31513100   0.00326100
N  0.28177300   -0.76487100  0.09035200
C  -0.47045600  0.32444600   -0.06578800
S  0.13572800   1.93137800   -0.36196400
B  2.05016300   1.81598600   0.12658400
F  2.23046500   2.24078300   1.43266800
F  2.77838300   2.57535700   -0.77274000
C  -1.91885900  0.12522700   -0.04111300
C  -2.45314800  -1.18303400  -0.03814600
C  -3.81703200  -1.41293000  -0.02247800
C  -4.74234900  -0.33382100  -0.00391800
C  -4.20525700  0.98189000   0.00251000
C  -2.83788600  1.19579900   -0.01501400
H  -1.76826800  -2.02344400  -0.05492200
H  -4.17013000  -2.43730000  -0.02811800
H  -4.86266000  1.84241200   0.03336200
H  -2.47356300  2.21767800   0.00806800
N  -6.09772000  -0.55303100  0.01138200
C  -7.02370200  0.57161700   0.02181300
C  -6.62153900  -1.91212600  0.03654800
H  -6.88773900  1.21315800   -0.85915900
H  -6.90163000  1.19037900   0.92172800
H  -8.04650800  0.19263300   0.00816100
H  -6.27909500  -2.46108100  0.92438000
H  -6.32178500  -2.47810000  -0.85611200
H  -7.71144000  -1.87461700  0.06226500
