# Supplementary material for: Structure of Organoboron Dyes and Multiphoton Absorption: Insights from Theory
Source: J Phys Chem Lett. 2025 Sep 9;16(37):9693–700. doi: 10.1021/acs.jpclett.5c02066 (PMC12451736; doi:10.1021/acs.jpclett.5c02066)
Supplement: Supplementary file 2 [file jz5c02066_si_002.zip › SI/180.xyz]

C  -1.60510600  0.78907300   0.03584900
N  -2.58381900  1.75388300   0.01976200
C  -2.35329000  3.18746000   0.02881100
C  -3.82117800  1.12539300   -0.02903300
C  -5.11798000  1.63841300   -0.06562200
C  -6.16384200  0.71297700   -0.10296200
C  -5.91450900  -0.67174600  -0.10460100
C  -4.61496400  -1.18176200  -0.07165000
C  -3.56740000  -0.26004800  -0.03510600
H  -1.27927800  3.35477300   0.10825800
H  -2.72844700  3.63931500   -0.89625000
H  -2.86139300  3.64317700   0.88547500
H  -5.30980700  2.70724600   -0.06435600
H  -7.18905400  1.07144700   -0.13162200
H  -6.75277500  -1.36215500  -0.13413900
H  -4.41796700  -2.24751600  -0.07962200
N  -2.18354800  -0.43637900  0.00153000
N  -0.31438100  1.12673000   0.08272500
C  0.66179900   0.23491300   -0.07039000
S  0.43694700   -1.47302300  -0.39390600
B  -1.42897200  -1.78519900  0.17143100
F  -1.46588400  -2.17992500  1.50360600
F  -1.97660900  -2.75037700  -0.66268300
C  2.00211900   0.76809200   -0.02016400
C  3.15405400   0.03331300   -0.01743100
C  4.47385100   0.57680800   0.01363200
C  5.57391900   -0.24219400  0.03083900
H  2.05090100   1.85365700   0.03900600
H  3.07083300   -1.05325500  -0.03510300
H  4.58506700   1.65817500   0.02018500
H  5.42099900   -1.31917000  -0.00927300
N  6.88023200   0.12603700   0.11826200
C  7.24575200   1.53362300   0.12409100
C  7.93021700   -0.83061800  -0.20473500
H  6.65492200   2.07261200   0.87165400
H  7.08298100   2.00416000   -0.85812700
H  8.30239900   1.62820200   0.38669600
H  8.27009400   -0.72836300  -1.24694400
H  7.55689300   -1.84789000  -0.06155500
H  8.78975000   -0.68140400  0.45762800
