# Supplementary material for: Structure of Organoboron Dyes and Multiphoton Absorption: Insights from Theory
Source: J Phys Chem Lett. 2025 Sep 9;16(37):9693–700. doi: 10.1021/acs.jpclett.5c02066 (PMC12451736; doi:10.1021/acs.jpclett.5c02066)
Supplement: Supplementary file 2 [file jz5c02066_si_002.zip › SI/487.xyz]

C  -1.23194500  0.94941700   -0.02402600
C  -1.73135200  2.29513400   -0.04350400
C  -3.06853600  2.54054300   -0.03877700
C  -3.99793100  1.45670300   -0.01395400
C  -5.39495400  1.67394700   -0.00817400
C  -6.27540100  0.60960100   0.01627800
C  -5.76417400  -0.70367100  0.03560100
C  -4.40141300  -0.94936800  0.03046200
C  -3.48358100  0.12751900   0.00535400
H  -1.00737500  3.10343500   -0.06220600
H  -3.44690600  3.56026900   -0.05367600
H  -5.76084500  2.69822200   -0.02336000
H  -7.34821100  0.78049200   0.02064700
H  -6.44911100  -1.54724800  0.05500500
H  -4.03963200  -1.96729900  0.04563700
N  -2.10648300  -0.09428900  -0.00043400
C  0.16438700   0.73095000   -0.02965300
H  0.80858500   1.60049700   -0.04840000
C  0.70996100   -0.54428900  -0.01244600
O  -0.07658000  -1.60235900  0.01004100
B  -1.54736900  -1.59553700  0.02179700
F  -1.98973800  -2.21664700  1.18848400
F  -2.00785200  -2.25799900  -1.11465400
C  2.12188900   -0.86556600  -0.01744400
C  3.15146900   0.02623000   -0.04003300
C  4.53945000   -0.32592800  -0.03738200
C  5.52147900   0.62728000   -0.06120900
H  2.33328100   -1.93257800  -0.00168400
H  2.92718800   1.09367800   -0.05944400
H  4.79186000   -1.38288100  -0.01548000
H  5.23247500   1.67713400   -0.05034500
N  6.86985300   0.43055300   -0.12966800
C  7.40936000   -0.91906900  -0.08625100
C  7.77227600   1.51155200   0.24210600
H  6.90277700   -1.54935100  -0.82391700
H  7.29213900   -1.37910000  0.90792400
H  8.47351200   -0.88728500  -0.33392100
H  8.04693800   1.47190500   1.30826900
H  7.29302100   2.47444800   0.04500600
H  8.68861400   1.45427700   -0.35482400
