# Supplementary material for: Structure of Organoboron Dyes and Multiphoton Absorption: Insights from Theory
Source: J Phys Chem Lett. 2025 Sep 9;16(37):9693–700. doi: 10.1021/acs.jpclett.5c02066 (PMC12451736; doi:10.1021/acs.jpclett.5c02066)
Supplement: Supplementary file 2 [file jz5c02066_si_002.zip › SI/215.xyz]

C  -2.66538300  -0.87309700  0.04497100
O  -3.43606400  -1.99442000  0.05264100
C  -4.74834500  -1.57111800  0.01519500
C  -5.89382900  -2.34874300  0.00796500
C  -7.10501000  -1.64708600  -0.02878100
C  -7.13842300  -0.24143100  -0.05654400
C  -5.96901700  0.52512600   -0.04975100
C  -4.76435100  -0.17550300  -0.01275200
H  -5.84935700  -3.43241900  0.03035800
H  -8.03808900  -2.20294200  -0.03615300
H  -8.09931400  0.26425300   -0.08532200
H  -5.98989900  1.60846200   -0.07654000
N  -3.42435100  0.23381300   0.00532800
N  -1.35709200  -1.03332700  0.07231000
C  -0.52153400  -0.00337900  -0.09168300
S  -0.98976200  1.64801500   -0.40791700
B  -2.89215500  1.69533900   0.12917500
F  -3.57597300  2.52150200   -0.74625800
F  -3.00712100  2.12004500   1.44296500
C  0.88115700   -0.35233900  -0.05557100
C  1.91589700   0.53310100   -0.06103600
H  1.05610800   -1.42313100  0.00099900
H  1.67196500   1.59448600   -0.07398800
C  3.33045400   0.23096200   -0.03875400
C  3.86157500   -1.07899000  -0.05386500
C  5.22442200   -1.31562100  -0.02785500
C  6.15785600   -0.24246800  0.01456900
C  5.63082600   1.07509300   0.02563700
C  4.26198100   1.29125600   -0.00040100
H  3.19214400   -1.93363300  -0.08943900
H  5.57273400   -2.34156300  -0.04242900
H  6.29330300   1.93189600   0.05459000
H  3.89410300   2.31504400   0.00970300
N  7.51300100   -0.47481400  0.04205300
C  8.02605800   -1.83737400  0.02106500
C  8.44579800   0.64258100   0.07434700
H  7.72721900   -2.37044800  -0.89237500
H  7.67623400   -2.41513700  0.88764000
H  9.11610400   -1.80913700  0.05353200
H  8.30030600   1.26501800   0.96805100
H  8.34211100   1.28346100   -0.81244700
H  9.46595900   0.25674600   0.09477100
