# Supplementary material for: Structure of Organoboron Dyes and Multiphoton Absorption: Insights from Theory
Source: J Phys Chem Lett. 2025 Sep 9;16(37):9693–700. doi: 10.1021/acs.jpclett.5c02066 (PMC12451736; doi:10.1021/acs.jpclett.5c02066)
Supplement: Supplementary file 2 [file jz5c02066_si_002.zip › SI/150.xyz]

C  -3.23253100  0.18070900   0.07621200
C  -3.57941700  1.53356800   0.04091400
C  -4.91519300  1.95654300   -0.03576100
C  -5.30828500  3.32715500   -0.09073900
C  -6.63921900  3.66333800   -0.17240000
C  -7.65257900  2.66163900   -0.20362000
C  -7.31030300  1.33171700   -0.15180300
C  -5.93965400  0.95249400   -0.06795800
C  -5.53795500  -0.38762300  0.00752700
H  -2.76683400  2.25177200   0.05253600
H  -4.54142200  4.09704200   -0.06757200
H  -6.92893100  4.71016900   -0.21369000
H  -8.69585500  2.95690700   -0.26782200
H  -8.07324100  0.55741000   -0.17258200
H  -6.26312900  -1.19437600  0.01688500
N  -4.25860900  -0.76385600  0.08329300
N  -1.91201600  -0.14101400  0.08716700
C  -1.41186100  -1.31707600  -0.20858200
S  -2.33490300  -2.77016900  -0.59169500
B  -3.96136900  -2.31282400  0.35187800
F  -3.81093500  -2.45680300  1.72340700
F  -5.01902300  -3.06003300  -0.14541700
C  0.03202700   -1.47606000  -0.28678100
C  0.92066300   -0.46253700  -0.09107400
C  2.34556900   -0.61419500  -0.15186200
C  3.20642800   0.42157000   0.05407400
H  0.39368500   -2.47775700  -0.50692100
H  0.52468500   0.52714600   0.13153000
H  2.72779200   -1.61023800  -0.37263600
H  2.76521000   1.39555800   0.27239400
C  4.65807500   0.40122400   0.02211200
C  5.42627500   -0.75613600  -0.23114100
C  6.81160500   -0.72878700  -0.24969900
C  7.52859500   0.47578600   -0.01912300
C  6.76378800   1.63886900   0.24676000
C  5.37638600   1.59096100   0.26086600
H  4.93055800   -1.70539900  -0.41433600
H  7.34347500   -1.65266100  -0.44435700
H  7.25266800   2.58555700   0.44414700
H  4.82581000   2.50660000   0.46791300
N  8.90892700   0.51029400   -0.05787000
C  9.66374900   -0.72680300  -0.19029800
C  9.61282300   1.72683600   0.31773800
H  9.40832100   -1.24953400  -1.12050300
H  9.48916400   -1.41551900  0.65102900
H  10.72915500  -0.49270100  -0.22423700
H  9.41848300   2.01664200   1.36232400
H  9.32689200   2.56542900   -0.32957900
H  10.68640500  1.56918600   0.20100300
