# Supplementary material for: Structure of Organoboron Dyes and Multiphoton Absorption: Insights from Theory
Source: J Phys Chem Lett. 2025 Sep 9;16(37):9693–700. doi: 10.1021/acs.jpclett.5c02066 (PMC12451736; doi:10.1021/acs.jpclett.5c02066)
Supplement: Supplementary file 2 [file jz5c02066_si_002.zip › SI/155.xyz]

C  0.62211100   0.66439300   0.11076900
N  1.52407300   1.69907600   0.12657200
C  1.20464800   3.10671100   0.26813400
C  2.80868700   1.15836300   0.01854800
C  4.06907000   1.75286700   -0.00044900
C  5.17106700   0.90121900   -0.13314900
C  5.00951700   -0.49115200  -0.24016600
C  3.74437900   -1.08364500  -0.21827800
C  2.64391900   -0.23701900  -0.08551200
H  0.23447400   3.31234900   -0.19023000
H  1.17815000   3.40964000   1.32204100
H  1.96010200   3.69912800   -0.25412400
H  4.20055700   2.82718900   0.08956500
H  6.17031100   1.32727800   -0.15100100
H  5.88831500   -1.12189200  -0.34096800
H  3.61076800   -2.15665800  -0.30191000
N  1.28192200   -0.50644900  -0.02557000
C  -0.78084500  0.73678400   0.21094200
H  -1.27042600  1.68013500   0.40638800
C  -1.51367700  -0.44199500  0.08148600
O  -0.91690600  -1.60992500  -0.07151200
B  0.54166500   -1.88602400  0.03043200
F  0.93960900   -2.67487500  -1.04142500
F  0.81706200   -2.50762600  1.24740400
C  -2.95967200  -0.53329400  0.08854000
C  -3.79952200  0.53124000   -0.05012000
H  -3.34198900  -1.54473400  0.17182400
H  -3.39033900  1.52205400   -0.23622300
N  -5.16110000  0.51646100   0.03359900
C  -5.86085800  -0.74294700  0.23428200
C  -5.92705300  1.60414000   -0.55958200
H  -5.41479600  -1.28716400  1.07226800
H  -5.82199200  -1.38425600  -0.66031200
H  -6.90760300  -0.53605800  0.47223100
H  -6.20568900  1.39199000   -1.60389600
H  -5.33482400  2.52347800   -0.54118000
H  -6.84302200  1.77195700   0.01677900
