# Supplementary material for: Structure of Organoboron Dyes and Multiphoton Absorption: Insights from Theory
Source: J Phys Chem Lett. 2025 Sep 9;16(37):9693–700. doi: 10.1021/acs.jpclett.5c02066 (PMC12451736; doi:10.1021/acs.jpclett.5c02066)
Supplement: Supplementary file 2 [file jz5c02066_si_002.zip › SI/234.xyz]

C  1.14245000   -0.56839100  -0.01281700
S  1.82303900   -2.19384100  -0.02954000
C  3.44937500   -1.51294800  -0.01288900
C  4.67311100   -2.18345500  -0.01513400
C  5.84285900   -1.42211100  0.00021300
C  5.78459100   -0.01904200  0.01739000
C  4.56410300   0.65351900   0.01960400
C  3.38878200   -0.10555400  0.00427500
H  4.71513300   -3.26874900  -0.02847200
H  6.80662000   -1.92353700  -0.00122700
H  6.70638900   0.55570800   0.02914700
H  4.51279400   1.73643600   0.03272400
N  2.08316900   0.38761300   0.00377500
N  -0.17294800  -0.39156800  -0.01718400
C  -0.61718500  0.87258300   -0.00444600
O  0.16803100   1.92276200   0.01201100
B  1.65719800   1.90547900   0.02123300
F  2.12463300   2.50467800   1.18100800
F  2.13916600   2.53534300   -1.11604900
C  -2.02693100  1.15330900   -0.00886500
C  -2.98168000  0.17545300   -0.02660100
C  -4.38889200  0.39849500   -0.02549100
C  -5.26856400  -0.65562600  -0.04326000
H  -2.29634900  2.20564600   0.00242600
H  -2.63400200  -0.85730500  -0.04032900
H  -4.74889000  1.42381800   -0.00677900
H  -4.86735700  -1.66743900  -0.03094000
N  -6.62304900  -0.59945700  -0.09735400
C  -7.30866000  0.68416000   -0.07141100
C  -7.42163200  -1.78666500  0.17735800
H  -6.87788800  1.35687900   -0.81994100
H  -7.23759400  1.16490500   0.91597600
H  -8.36354600  0.53117200   -0.31164400
H  -7.79935400  -1.79135200  1.21088400
H  -6.81285100  -2.68183900  0.02765000
H  -8.27674000  -1.83105200  -0.50593700
