# Supplementary material for: Structure of Organoboron Dyes and Multiphoton Absorption: Insights from Theory
Source: J Phys Chem Lett. 2025 Sep 9;16(37):9693–700. doi: 10.1021/acs.jpclett.5c02066 (PMC12451736; doi:10.1021/acs.jpclett.5c02066)
Supplement: Supplementary file 2 [file jz5c02066_si_002.zip › SI/359.xyz]

C  -4.59951000  0.83726700   0.00923900
N  -5.36712800  1.96475800   0.00683500
C  -4.86060600  3.32731600   0.01779800
C  -6.70634100  1.57704500   -0.01943900
C  -6.72523600  0.21542900   -0.03076600
H  -4.26019200  3.50843000   0.91555600
H  -4.24933100  3.51948000   -0.87044000
H  -5.70805800  4.01511400   0.01734700
H  -7.50464500  2.30296200   -0.02689700
H  -7.55568500  -0.47321900  -0.04915800
N  -5.42047600  -0.23258800  -0.01274700
C  -3.18814900  0.72457000   0.02233100
H  -2.56611400  1.60831100   0.04941900
C  -2.63869500  -0.54587400  -0.01452700
O  -3.39508800  -1.63324600  -0.05016900
B  -4.87520800  -1.70911900  0.01926600
F  -5.26662100  -2.30899800  1.21264500
F  -5.36794400  -2.39985800  -1.08117100
C  -1.21224100  -0.84039700  -0.02812700
C  -0.19584100  0.06054400   -0.01685700
C  1.19803900   -0.29290000  -0.02877500
C  2.19960900   0.62783000   -0.01577600
H  -0.98654000  -1.90443900  -0.04961000
H  -0.41949300  1.12789500   0.00261700
H  1.42992800   -1.35697100  -0.04894700
H  1.90845500   1.67985400   0.00330900
C  3.63477700   0.39303700   -0.02462600
C  4.22487000   -0.88899900  -0.03942100
C  5.59992400   -1.06536200  -0.04614200
C  6.48616100   0.04421100   -0.04572200
C  5.90027900   1.33363800   -0.01770100
C  4.52006600   1.48962900   -0.01163400
H  3.59569800   -1.77480700  -0.04123000
H  5.98963600   -2.07651700  -0.05139400
H  6.52248900   2.22063900   -0.00060600
H  4.11077700   2.49799800   0.00788700
N  7.85811900   -0.12860100  -0.07780400
C  8.42358100   -1.46158900  0.06689200
C  8.73295800   1.02181800   0.08710400
H  8.07519800   -2.12757700  -0.73194800
H  8.17065700   -1.92281700  1.03481100
H  9.51063100   -1.39768100  -0.00777500
H  8.60016700   1.51426000   1.06375400
H  8.55739100   1.76672700   -0.69882500
H  9.77138100   0.69537100   0.00677800
