# Supplementary material for: Structure of Organoboron Dyes and Multiphoton Absorption: Insights from Theory
Source: J Phys Chem Lett. 2025 Sep 9;16(37):9693–700. doi: 10.1021/acs.jpclett.5c02066 (PMC12451736; doi:10.1021/acs.jpclett.5c02066)
Supplement: Supplementary file 2 [file jz5c02066_si_002.zip › SI/164.xyz]

C  -4.62834400   0.80881600   0.05508900
N  -5.66700800   1.70218200   0.09070200
C  -5.55825900   3.14664400   0.19239600
C  -6.86157700   0.97892900   0.04916900
C  -8.19531300   1.38532300   0.07257400
C  -9.16414400   0.37998500   0.00510900
C  -8.80616800   -0.97800300  -0.08081500
C  -7.46982600   -1.38128500  -0.10191300
C  -6.50040600   -0.37998500  -0.03373300
H  -5.61326700   3.47822000   1.23602100
H  -4.61248500   3.47636000   -0.24159800
H  -6.37198600   3.60764300   -0.37347700
H  -8.47753600   2.43139500   0.14550500
H  -10.21484800  0.65551300   0.02154500
H  -9.58785400   -1.73065100  -0.13111400
H  -7.18479300   -2.42542500  -0.17007600
N  -5.11261800   -0.44668100  -0.02796200
C  -3.24197900   1.08488100   0.08586800
H  -2.88855300   2.09607900   0.21903700
C  -2.35812900   0.02617900   -0.04316600
O  -2.78020000   -1.21624400  -0.16259800
B  -4.17679000   -1.70555400  -0.00128300
F  -4.30847500   -2.34931800  1.22593200
F  -4.49808100   -2.54798700  -1.05542400
C  -0.89224100   0.18424500   -0.06427500
C  -0.07002500   -0.95683400  0.02852200
C  1.31332600    -0.84684900  0.02453400
C  1.95192700    0.40834700   -0.07848300
C  1.11953700    1.54463600   -0.17983000
C  -0.26533400   1.43886400   -0.17391200
H  -0.53772600   -1.93188500  0.10842500
H  1.90595100    -1.75327000  0.10402900
H  1.57702000    2.52736400   -0.27160500
H  -0.85624400   2.34438500   -0.27418300
C  3.40161100    0.59185900   -0.08991800
C  4.34261200    -0.37933500  -0.00999000
H  4.01309300    -1.41491200  0.06958300
H  3.72292700    1.62942800   -0.17272000
C  5.79245700    -0.21676700  -0.01836400
C  6.61655400    -1.35594000  0.06537600
C  8.00406100    -1.27563800  0.06386500
C  8.65977500    -0.02478800  -0.03230100
C  7.83533000    1.12849600   -0.10243600
C  6.45180800    1.02724600   -0.09904400
H  6.15332200    -2.33813200  0.13831800
H  8.57572500    -2.19320700  0.13772000
H  8.27921600    2.11547800   -0.16014900
H  5.87299600    1.94511200   -0.15583900
N  10.04161500   0.07125300   -0.06531300
C  10.84828200   -1.11073700  0.19604400
C  10.67549100   1.37659600   0.03853500
H  10.63310500   -1.90203800  -0.53202100
H  11.90407600   -0.85107800  0.09798100
H  10.68439500   -1.51911900  1.20660800
H  10.36501000   2.03210800   -0.78394300
H  10.44493500   1.88416300   0.98933700
H  11.75800500   1.25334900   -0.03013700
