# Supplementary material for: Structure of Organoboron Dyes and Multiphoton Absorption: Insights from Theory
Source: J Phys Chem Lett. 2025 Sep 9;16(37):9693–700. doi: 10.1021/acs.jpclett.5c02066 (PMC12451736; doi:10.1021/acs.jpclett.5c02066)
Supplement: Supplementary file 2 [file jz5c02066_si_002.zip › SI/306.xyz]

C  3.09913000    -0.77559400  -0.08548800
S  4.12159300    -2.19869000  -0.23675400
C  5.55135700    -1.17927800  -0.12164800
C  6.89288400    -1.56454800  -0.15902900
C  7.83323900    -0.55048800  -0.04603400
C  7.49618400    0.79748800   0.09894600
C  6.15510000    1.16944200   0.13493900
C  5.17965600    0.17185900   0.02365900
H  7.20617400    -2.59699400  -0.26993500
H  8.28594200    1.53662100   0.18161500
H  5.86530300    2.20806800   0.24667200
F  9.14845400    -0.88715600  -0.07821400
N  3.79622700    0.35777500   0.03957200
N  1.77071700    -0.89779800  -0.10257400
C  1.06071300    0.21999100   0.01630900
O  1.58328800    1.41016800   0.14650100
B  3.03911300    1.73562800   0.18575600
F  3.35670400    2.30962200   1.40361600
F  3.36316700    2.55538600   -0.88034400
C  -0.40219700   0.14853100   0.00400800
C  -1.17581900   1.31722100   0.12962300
C  -2.56275700   1.24644900   0.11983500
C  -3.23550100   0.01376800   -0.01945200
C  -2.44621700   -1.14989000  -0.14652400
C  -1.05943700   -1.08842300  -0.13321600
H  -0.67851000   2.27412800   0.24701900
H  -3.13750800   2.15853000   0.25126600
H  -2.93033100   -2.11203800  -0.28662700
H  -0.46800600   -1.99126800  -0.24119100
C  -4.71072400   -0.05701900  -0.03184700
C  -5.49657000   0.97832300   -0.57071700
C  -6.88494800   0.91947000   -0.58890800
C  -7.57823200   -0.19712900  -0.05999300
C  -6.79058500   -1.23312800  0.49995500
C  -5.40261200   -1.16020600  0.50104200
H  -5.01343100   1.84480000   -1.01459800
H  -7.42967100   1.74618900   -1.02943500
H  -7.26102900   -2.09978900  0.94916200
H  -4.84611400   -1.97093600  0.96410500
N  -8.96067800   -0.27557300  -0.09719600
C  -9.73559200   0.89469100   -0.48168000
C  -9.63861800   -1.34835200  0.61445300
H  -9.48686800   1.21478000   -1.50059700
H  -10.79691300  0.63978400   -0.46723700
H  -9.57533300   1.74839800   0.19645900
H  -9.46292800   -1.31233600  1.70199400
H  -10.71305000  -1.26971100  0.43808000
H  -9.31459100   -2.32924100  0.24699500
