# Supplementary material for: Structure of Organoboron Dyes and Multiphoton Absorption: Insights from Theory
Source: J Phys Chem Lett. 2025 Sep 9;16(37):9693–700. doi: 10.1021/acs.jpclett.5c02066 (PMC12451736; doi:10.1021/acs.jpclett.5c02066)
Supplement: Supplementary file 2 [file jz5c02066_si_002.zip › SI/199.xyz]

C  -0.54755600  -0.66851800  -0.01328100
O  -1.27284200  -1.81653500  -0.02121700
C  -2.60417000  -1.42883800  -0.01181100
C  -3.72526900  -2.23861100  -0.01485100
C  -4.95908300  -1.57283200  -0.00320600
C  -5.03416100  -0.16991500  0.01063100
C  -3.88598700  0.63047100   0.01344100
C  -2.66143300  -0.03255800  0.00182300
H  -3.64990000  -3.32086700  -0.02563200
H  -5.87484800  -2.15681500  -0.00497400
H  -6.00968800  0.30787900   0.01939300
H  -3.93916200  1.71369100   0.02410700
N  -1.33833500  0.41333800   0.00060000
N  0.76811000   -0.71750300  -0.01994700
C  1.39313600   0.47482300   -0.00975700
O  0.77017500   1.62819800   0.00529200
B  -0.71245500  1.84931300   0.01284300
F  -1.08656200  2.53951800   -1.12776100
F  -1.07829000  2.51611000   1.16996400
C  2.82230800   0.54383700   -0.01211900
C  3.58446500   -0.59772600  -0.01761700
H  3.25164500   1.53807300   -0.00184800
H  3.06983800   -1.55458700  -0.00369000
N  4.92920600   -0.66664500  -0.04812300
C  5.73684500   0.54691100   -0.04861900
C  5.62267400   -1.94110900  0.09288400
H  5.66076200   1.07724700   0.91068300
H  5.40980600   1.22086500   -0.84791900
H  6.78195200   0.28200800   -0.22247800
H  6.35683200   -2.06749700  -0.71156400
H  4.90063900   -2.75865400  0.03747500
H  6.14593100   -2.00181000  1.05699500
