# Supplementary material for: Structure of Organoboron Dyes and Multiphoton Absorption: Insights from Theory
Source: J Phys Chem Lett. 2025 Sep 9;16(37):9693–700. doi: 10.1021/acs.jpclett.5c02066 (PMC12451736; doi:10.1021/acs.jpclett.5c02066)
Supplement: Supplementary file 2 [file jz5c02066_si_002.zip › SI/281.xyz]

C  1.26472300    -0.58359500  0.02497300
S  2.29267200    -2.01480700  0.02152800
C  3.72086100    -0.99796000  -0.00209800
C  5.05744000    -1.39602800  -0.00322100
C  6.03604300    -0.40363300  0.00002000
C  5.68143900    0.95784100   0.00642800
C  4.34968800    1.35269600   0.00508500
C  3.35576700    0.36276500   -0.00344400
H  5.32948000    -2.44558600  -0.00253400
H  6.46025700    1.71407800   0.01279800
H  4.08012500    2.40099900   0.00478400
C  7.49582300    -0.76903300  -0.01040100
F  8.12146300    -0.32216900  -1.13248000
F  7.69975500    -2.10727300  0.04714400
F  8.16289800    -0.22037000  1.03914900
N  1.97068300    0.56574600   -0.00106800
N  -0.04391700   -0.78366200  0.05470400
C  -0.94459200   0.18970500   -0.11035100
S  -0.56429900   1.85555200   -0.44446200
B  1.30917200    1.99058600   0.13576900
F  1.38225500    2.38634800   1.46125700
F  1.93492800    2.89105500   -0.71206400
C  -2.32151700   -0.24146100  -0.06599000
C  -3.40564200   0.58497600   -0.07452200
H  -2.43555400   -1.31988400  -0.00086200
H  -3.22064800   1.65819300   -0.09455200
C  -4.79958200   0.20547600   -0.04628300
C  -5.25726100   -1.13256300  -0.05246600
C  -6.60423900   -1.44420700  -0.02092100
C  -7.59600100   -0.42382000  0.01821400
C  -7.14286400   0.92154000   0.02039900
C  -5.78880400   1.21313200   -0.01103600
H  -4.54147500   -1.94886500  -0.08529600
H  -6.89531100   -2.48784800  -0.02847500
H  -7.85198200   1.74016400   0.04656000
H  -5.47815500   2.25571600   -0.00776900
N  -8.93495600   -0.73072800  0.05084200
C  -9.37204900   -2.12016600  0.04104300
C  -9.92904800   0.33322600   0.08311300
H  -8.98996900   -2.67072900  0.91157300
H  -9.04493900   -2.64216900  -0.86885300
H  -10.46186600  -2.15185800  0.07451400
H  -9.86451300   0.97506200   -0.80647200
H  -9.81493900   0.96581300   0.97408500
H  -10.92579200  -0.10909900  0.10892100
