# Supplementary material for: Structure of Organoboron Dyes and Multiphoton Absorption: Insights from Theory
Source: J Phys Chem Lett. 2025 Sep 9;16(37):9693–700. doi: 10.1021/acs.jpclett.5c02066 (PMC12451736; doi:10.1021/acs.jpclett.5c02066)
Supplement: Supplementary file 2 [file jz5c02066_si_002.zip › SI/378.xyz]

C  -2.57588300  0.84504500   0.01532500
N  -3.56459100  1.78957700   -0.02586800
C  -3.34861500  3.22854600   -0.03698800
C  -4.78849600  1.14143800   -0.10492100
C  -4.53340500  -0.19615700  -0.09984800
H  -2.29629300  3.41172800   0.18099500
H  -3.59432400  3.64634500   -1.01922700
H  -3.97236400  3.70194000   0.72714100
H  -5.71784400  1.68767700   -0.15642400
H  -5.20444300  -1.03995400  -0.14075900
N  -3.16366500  -0.37344100  -0.02539600
N  -1.27786200  1.17658900   0.08368100
C  -0.31747600  0.27672000   -0.07848900
S  -0.56440700  -1.42883000  -0.43734800
B  -2.42180100  -1.73218400  0.14781000
F  -2.45505500  -2.11207000  1.48456200
F  -3.00392800  -2.68793300  -0.67216200
C  1.03509300   0.78387000   -0.01245000
C  2.17241900   0.02971300   -0.01197500
C  3.50329500   0.55093100   0.03376600
C  4.58929300   -0.28411400  0.04899600
H  1.10279400   1.86778800   0.06033700
H  2.07114700   -1.05493400  -0.04356900
H  3.63118400   1.63036700   0.05484800
H  4.42057700   -1.35817100  -0.00591300
N  5.90309900   0.06176200   0.15451700
C  6.28830800   1.46340000   0.17396600
C  6.93419600   -0.90079400  -0.20869200
H  5.69780600   2.00479100   0.91996400
H  6.14206200   1.94495800   -0.80602500
H  7.34359900   1.54125700   0.44800200
H  7.24825600   -0.79054500  -1.25863600
H  6.55480900   -1.91622100  -0.06697800
H  7.81216100   -0.76780100  0.43247700
