# Supplementary material for: Structure of Organoboron Dyes and Multiphoton Absorption: Insights from Theory
Source: J Phys Chem Lett. 2025 Sep 9;16(37):9693–700. doi: 10.1021/acs.jpclett.5c02066 (PMC12451736; doi:10.1021/acs.jpclett.5c02066)
Supplement: Supplementary file 2 [file jz5c02066_si_002.zip › SI/324.xyz]

C  2.06526400   0.37203200   0.00177500
C  2.79768000   1.64289100   0.00031800
C  2.12189800   2.88640200   0.00211700
C  2.81315500   4.08495200   0.00064900
C  4.21744000   4.07639600   -0.00271800
C  4.90018300   2.87298100   -0.00446700
C  4.21523300   1.63542000   -0.00297500
C  4.91202300   0.35692400   -0.00456100
C  6.32178600   0.26381100   -0.00779900
C  6.96778300   -0.95959600  -0.00901100
C  6.20546500   -2.13796600  -0.00693200
C  4.82246900   -2.08262900  -0.00381000
C  4.14868600   -0.83876000  -0.00264100
H  1.04029000   2.92248700   0.00478100
H  2.26866500   5.02503800   0.00212100
H  4.77044300   5.01203300   -0.00390700
H  5.98351800   2.89130100   -0.00698200
H  6.92018100   1.16760900   -0.00938100
H  8.05339400   -1.00314700  -0.01151400
H  6.69624300   -3.10738800  -0.00776900
H  4.25883300   -3.00269000  -0.00227600
N  2.74309600   -0.79955500  0.00035900
C  0.64948200   0.36452800   0.00457400
H  0.11744600   1.30072300   0.00564200
C  -0.09416800  -0.80375200  0.00590200
O  0.49519300   -1.97733200  0.00475300
B  1.94850300   -2.19603100  0.00214700
F  2.28277000   -2.90023300  -1.15202500
F  2.28714700   -2.89967000  1.15538000
C  -1.54675600  -0.88565400  0.00849900
C  -2.40859100  0.16146700   0.00901700
H  -1.91389900  -1.90840400  0.00994100
H  -1.99798500  1.17103600   0.00789400
C  -3.86081600  0.11028900   0.01121400
C  -4.60798600  -1.08772600  0.00929000
C  -5.99284600  -1.08700600  0.01102100
C  -6.72989600  0.12852400   0.01809700
C  -5.98503800  1.33471100   0.01408500
C  -4.59718800  1.31239100   0.01253900
H  -4.09567100  -2.04552900  0.00436700
H  -6.50997900  -2.03925200  0.00656300
H  -6.49026200  2.29328300   0.01200600
H  -4.06165800  2.25993900   0.01050200
N  -8.10806500  0.13129800   0.03048200
C  -8.84358900  -1.12273000  -0.03799300
C  -8.83418600  1.39040300   -0.03061000
H  -8.60384400  -1.77558700  0.81178500
H  -8.63274300  -1.67438900  -0.96610500
H  -9.91355200  -0.91152300  -0.00490500
H  -8.62012700  1.94513200   -0.95643200
H  -8.58694700  2.03731500   0.82181300
H  -9.90579000  1.18792000   0.00353800
