# Supplementary material for: Structure of Organoboron Dyes and Multiphoton Absorption: Insights from Theory
Source: J Phys Chem Lett. 2025 Sep 9;16(37):9693–700. doi: 10.1021/acs.jpclett.5c02066 (PMC12451736; doi:10.1021/acs.jpclett.5c02066)
Supplement: Supplementary file 2 [file jz5c02066_si_002.zip › SI/142.xyz]

C  3.74487400    -0.70355100  0.12616600
C  4.76569700    -1.65330300  0.10916500
C  6.11199300    -1.27496200  -0.02638300
C  7.19163900    -2.20757200  -0.05418700
C  8.48682700    -1.76696100  -0.19455400
C  8.78496200    -0.37892400  -0.31533800
C  7.77098400    0.54843700   -0.29292600
C  6.41920300    0.12319600   -0.14927100
C  5.34941800    1.02909500   -0.11077300
H  4.48155900    -2.69676300  0.19344900
H  6.97324900    -3.26834600  0.03734100
H  9.30121500    -2.48662700  -0.21402200
H  9.81741900    -0.05986300  -0.42464000
H  7.98411600    1.61079900   -0.38297200
H  5.50742100    2.10057000   -0.18709500
N  4.08368300    0.63932900   0.02472500
N  2.44323600    -1.09726800  0.22471000
C  1.47726400    -0.21474600  0.08351900
O  1.66174900    1.08281700   -0.12649500
B  2.93009500    1.74336800   0.17633800
F  2.96792500    2.19058500   1.49347200
F  3.18126000    2.76236300   -0.72674800
C  0.10650800    -0.68070100  0.12072200
C  -0.96868800   0.14588800   0.01576600
C  -2.33637500   -0.29035100  0.04742000
C  -3.38390400   0.57250700   -0.06182500
H  -0.01349200   -1.75324200  0.24365700
H  -0.78509900   1.21304600   -0.10102000
H  -2.51244200   -1.35902200  0.16484500
H  -3.14287200   1.63067100   -0.17570600
C  -4.80421000   0.26751500   -0.04493700
C  -5.33103100   -1.03584900  0.08332200
C  -6.69551000   -1.27879100  0.09510500
C  -7.63411700   -0.21829600  -0.01562100
C  -7.11151900   1.09114400   -0.15733400
C  -5.74115300   1.31398400   -0.16665700
H  -4.65891100   -1.88487000  0.17262500
H  -7.03671800   -2.30288300  0.19113200
H  -7.77609800   1.94076200   -0.26036500
H  -5.38015800   2.33487200   -0.27489400
N  -8.99509000   -0.45476600  0.01921900
C  -9.49534600   -1.82105900  0.01667800
C  -9.92465400   0.63393600   -0.24007700
H  -9.12879200   -2.37887100  0.88742700
H  -9.20554700   -2.37178700  -0.89203500
H  -10.58522300  -1.80201200  0.07125200
H  -9.80437300   1.05520500   -1.25060500
H  -9.79610100   1.44547700   0.48702700
H  -10.94625600  0.26208200   -0.14410400
