# Supplementary material for: Structure of Organoboron Dyes and Multiphoton Absorption: Insights from Theory
Source: J Phys Chem Lett. 2025 Sep 9;16(37):9693–700. doi: 10.1021/acs.jpclett.5c02066 (PMC12451736; doi:10.1021/acs.jpclett.5c02066)
Supplement: Supplementary file 2 [file jz5c02066_si_002.zip › SI/407.xyz]

C  0.64782500   -0.45707700  0.03084500
S  1.57837300   -1.95499800  0.02476300
C  3.07144300   -1.03493200  -0.00737200
C  4.37423100   -1.52011100  -0.01444700
C  5.40109100   -0.57813600  -0.01948500
C  5.15746000   0.80195700   -0.01384500
C  3.85164100   1.27604100   -0.00850100
C  2.79654000   0.35075000   -0.00935900
H  4.60299300   -2.57903200  -0.01338100
H  5.99546800   1.48813800   -0.01450500
H  3.64895500   2.33925000   -0.01009100
N  6.79000400   -1.05831500  -0.02774100
O  7.68930000   -0.21608200  -0.02865600
O  6.97628100   -2.27771100  -0.03329000
N  1.43117500   0.64371700   -0.00089400
N  -0.66736200  -0.56606000  0.06789100
C  -1.51061800  0.45728100   -0.08914200
S  -1.02341300  2.09507300   -0.40435300
B  0.86811500   2.10970400   0.13373200
F  0.99189400   2.51244400   1.45239000
F  1.53308000   2.95758300   -0.73674800
C  -2.93426700  0.14460800   -0.05538500
C  -3.36837300  -1.20138700  -0.04634900
C  -4.70964300  -1.53394500  -0.02265900
C  -5.71470500  -0.52730300  -0.00133100
C  -5.27877000  0.82655600   -0.00011000
C  -3.93297700  1.14322600   -0.02580100
H  -2.62270300  -1.98798800  -0.06670100
H  -4.98441600  -2.58192600  -0.02483700
H  -5.99964800  1.63432700   0.03428400
H  -3.64677000  2.18976400   -0.00486300
N  -7.04714700  -0.84817600  0.02154100
C  -8.05742200  0.20290200   0.03489200
C  -7.46724800  -2.24378400  0.05376500
H  -7.97352300  0.85144900   -0.84701600
H  -7.97952700  0.82887200   0.93436900
H  -9.04781600  -0.25374300  0.02483500
H  -7.08038900  -2.76105400  0.94201900
H  -7.12935800  -2.78762700  -0.83863200
H  -8.55655600  -2.28811700  0.08421000
