# Supplementary material for: Structure of Organoboron Dyes and Multiphoton Absorption: Insights from Theory
Source: J Phys Chem Lett. 2025 Sep 9;16(37):9693–700. doi: 10.1021/acs.jpclett.5c02066 (PMC12451736; doi:10.1021/acs.jpclett.5c02066)
Supplement: Supplementary file 2 [file jz5c02066_si_002.zip › SI/455.xyz]

C  2.81244100   -1.02539200  0.02404500
C  3.91927500   -1.91185300  -0.05440100
C  5.19290000   -1.42335500  -0.25463400
C  5.39834600   -0.03361200  -0.38443800
C  4.30196300   0.79675300   -0.28638400
N  3.05192400   0.32171100   -0.08062900
H  3.73352300   -2.97761500  0.03487500
H  6.03468900   -2.10810900  -0.31734100
H  6.38525300   0.38469400   -0.54719500
H  4.37502300   1.87559200   -0.36291900
C  1.47382800   -1.47122800  0.17334000
H  1.29238700   -2.53211500  0.30058500
C  0.39838400   -0.60250400  0.06662000
O  0.58906700   0.70019600   -0.11874700
B  1.86028600   1.35942800   0.18066900
F  1.93159500   1.72374200   1.52583500
F  2.03922200   2.45132100   -0.65696500
C  -0.96711900  -1.06430000  0.10052400
C  -2.03973900  -0.22550600  0.02351100
C  -3.41317100  -0.62709600  0.04210300
C  -4.42065200  0.29668500   -0.03549100
H  -1.11323000  -2.13830800  0.19633800
H  -1.83084500  0.84039700   -0.06196500
H  -3.63720100  -1.68832800  0.12035900
H  -4.15567800  1.34699300   -0.14371000
N  -5.76475100  0.07309300   0.03794700
C  -6.27153800  -1.28669200  0.11610800
C  -6.68849800  1.09274800   -0.43957500
H  -5.75710800  -1.83339800  0.91284600
H  -6.13401500  -1.83460400  -0.83009100
H  -7.33863700  -1.25868100  0.35190300
H  -6.95365200  0.94612700   -1.49885400
H  -6.23235800  2.08052000   -0.33201800
H  -7.60820000  1.07103400   0.15480700
