# Supplementary material for: Structure of Organoboron Dyes and Multiphoton Absorption: Insights from Theory
Source: J Phys Chem Lett. 2025 Sep 9;16(37):9693–700. doi: 10.1021/acs.jpclett.5c02066 (PMC12451736; doi:10.1021/acs.jpclett.5c02066)
Supplement: Supplementary file 2 [file jz5c02066_si_002.zip › SI/243.xyz]

C  -0.36949400  -0.60840500  -0.01147000
S  -1.07360600  -2.22870900  -0.01986500
C  -2.69058700  -1.54225800  -0.00718200
C  -3.91615600  -2.21047300  -0.00709800
C  -5.08409400  -1.44816700  0.00249900
C  -5.01957000  -0.04579100  0.01155000
C  -3.79723500  0.62310000   0.01167900
C  -2.62105500  -0.13670500  0.00250900
H  -3.95817300  -3.29583600  -0.01457700
H  -6.04934500  -1.94670400  0.00270700
H  -5.93836700  0.53377000   0.01865400
H  -3.75110400  1.70508600   0.01897900
N  -1.30578000  0.35997000   0.00109100
N  0.95019200   -0.53165000  -0.01917600
C  1.62491600   0.62383000   -0.00492600
S  0.92114700   2.21358700   0.02604400
B  -1.02427700  1.90407400   0.00508100
F  -1.55443800  2.47318900   -1.14541200
F  -1.57428200  2.47247000   1.14666000
C  3.05923400   0.58267800   -0.00963900
C  3.74103800   -0.61055700  -0.01626400
H  3.58067400   1.53279300   -0.00048200
H  3.16154300   -1.52887500  0.00055900
N  5.07920600   -0.77252100  -0.05219400
C  5.97101100   0.38021300   -0.05577500
C  5.68162000   -2.09086200  0.10067900
H  5.93766600   0.91455700   0.90396600
H  5.69013400   1.07607500   -0.85385200
H  6.99388900   0.04166500   -0.23407300
H  6.41379100   -2.27057700  -0.69535300
H  4.90576700   -2.85714400  0.03994100
H  6.18962400   -2.18438400  1.07061300
