# Supplementary material for: Structure of Organoboron Dyes and Multiphoton Absorption: Insights from Theory
Source: J Phys Chem Lett. 2025 Sep 9;16(37):9693–700. doi: 10.1021/acs.jpclett.5c02066 (PMC12451736; doi:10.1021/acs.jpclett.5c02066)
Supplement: Supplementary file 2 [file jz5c02066_si_002.zip › SI/179.xyz]

C  -1.18142900  0.40862400   -0.00429400
N  -1.65857300  1.69900200   -0.02080900
C  -0.84409100  2.89954300   -0.04293800
C  -3.04711800  1.65797400   -0.03199200
C  -4.00287100  2.67372000   -0.05120100
C  -5.34390500  2.28076700   -0.05233800
C  -5.70685700  0.92184800   -0.03546700
C  -4.74628600  -0.09194900  -0.01887800
C  -3.40666900  0.29759900   -0.01846800
H  0.20227400   2.59663100   -0.01902900
H  -1.03915700  3.47439400   -0.95521500
H  -1.06622000  3.52266500   0.83039100
H  -3.72243400  3.72275900   -0.06380800
H  -6.11975600  3.04117700   -0.06675400
H  -6.75942500  0.65303500   -0.03675800
H  -5.02139000  -1.14043900  -0.01076800
N  -2.22894200  -0.45288600  -0.00384800
N  0.12950900   0.16727100   0.00247300
C  0.62427300   -1.06453700  -0.07646100
S  -0.29078500  -2.54633300  -0.18392600
B  -2.16257800  -1.99891700  0.13330400
F  -2.54515300  -2.37647500  1.41544500
F  -2.96770700  -2.59792100  -0.82736600
C  2.05924300   -1.24204500  -0.10575300
C  2.95685500   -0.21370400  -0.06113100
C  4.37689400   -0.36538800  -0.07564100
C  5.20987700   0.72196400   -0.02172800
H  2.41669300   -2.26723200  -0.16206200
H  2.55845700   0.79867100   -0.00471300
H  4.78296800   -1.37245000  -0.12758100
H  4.76823200   1.71343800   0.06332300
N  6.56959200   0.72941700   -0.08927100
C  7.30522800   -0.52423300  -0.14531600
C  7.31018900   1.91188200   0.32873700
H  6.89502500   -1.16572000  -0.93164100
H  7.26234500   -1.06931600  0.81058100
H  8.35137500   -0.31499100  -0.38249600
H  7.62787000   1.84625800   1.38108500
H  6.68200000   2.79904400   0.21243800
H  8.20122400   2.03552800   -0.29602500
