# Supplementary material for: Structure of Organoboron Dyes and Multiphoton Absorption: Insights from Theory
Source: J Phys Chem Lett. 2025 Sep 9;16(37):9693–700. doi: 10.1021/acs.jpclett.5c02066 (PMC12451736; doi:10.1021/acs.jpclett.5c02066)
Supplement: Supplementary file 2 [file jz5c02066_si_002.zip › SI/387.xyz]

C  0.14706000   1.16394600   -0.01623300
S  -1.18183200  2.31963800   -0.02741700
C  -2.33969300  0.98857200   -0.00580300
C  -3.72512800  1.05966500   -0.00484500
C  -4.42186600  -0.15091500  0.01156100
C  -3.77141900  -1.39303900  0.02596800
C  -2.38357300  -1.45073500  0.02517800
C  -1.65864300  -0.24949300  0.00960000
H  -4.26449000  1.99905300   -0.01647500
H  -4.36405100  -2.29958600  0.03791000
H  -1.86314900  -2.40089900  0.03792100
N  -5.88655100  -0.11206500  0.01338200
O  -6.49297700  -1.18601300  0.02711500
O  -6.43416600  0.99479100   0.00104900
N  -0.28021800  -0.11819600  0.00485700
C  1.49309500   1.51485600   -0.02460100
H  1.79014300   2.55553200   -0.04866800
C  2.46672700   0.50281600   0.01065100
O  2.11771500   -0.76735100  0.04642300
B  0.74715500   -1.32419600  -0.01933200
F  0.52187700   -2.13227400  1.08688500
F  0.58110000   -2.02749700  -1.20635200
C  3.86532800   0.80485700   0.01647000
C  4.80233000   -0.20027400  0.03328200
H  4.14564000   1.85185000   -0.00201300
H  4.44736500   -1.22682700  0.02654100
N  6.14174500   -0.05785200  0.06666600
C  6.75067600   1.26545800   0.05822100
C  7.02548700   -1.21107100  -0.06015100
H  6.32714000   1.88491000   0.85687800
H  6.59055200   1.77299400   -0.90341100
H  7.82491900   1.16767900   0.22820100
H  7.55313300   -1.19993000  -1.02359600
H  6.43935600   -2.13015800  0.00450000
H  7.76850400   -1.21237900  0.74592400
