# Supplementary material for: Structure of Organoboron Dyes and Multiphoton Absorption: Insights from Theory
Source: J Phys Chem Lett. 2025 Sep 9;16(37):9693–700. doi: 10.1021/acs.jpclett.5c02066 (PMC12451736; doi:10.1021/acs.jpclett.5c02066)
Supplement: Supplementary file 2 [file jz5c02066_si_002.zip › SI/332.xyz]

C  0.40570500   0.60537600   0.00430000
C  1.45045700   1.62521300   -0.00377700
C  1.09405800   2.99152900   -0.00610600
C  2.07043700   3.97232000   -0.01131400
C  3.42721900   3.60195400   -0.01432100
C  3.79018400   2.26469000   -0.01262200
C  2.81243800   1.24370900   -0.00771300
C  3.13710900   -0.17646800  -0.00791900
C  4.46719100   -0.65108400  -0.01710900
C  4.75338600   -2.00540700  -0.01973500
C  3.69959400   -2.93238200  -0.01378800
C  2.38338800   -2.50136600  -0.00443700
C  2.07903300   -1.12202300  -0.00046100
H  0.04105400   3.24506000   -0.00349900
H  1.79018300   5.02212200   -0.01294200
H  4.19955500   4.36705200   -0.01808500
H  4.84386500   2.00980200   -0.01506500
H  5.28812900   0.05729600   -0.02295800
H  5.78581100   -2.34395400  -0.02699700
H  3.90874100   -3.99864000  -0.01672000
H  1.58595400   -3.22965400  -0.00027400
N  0.73453200   -0.70288800  0.00919100
N  -0.86567400  1.05481100   0.00584900
C  -1.87933200  0.19795500   0.02577500
O  -1.73104900  -1.10656600  0.04939300
B  -0.42846600  -1.79345400  0.02458600
F  -0.35191800  -2.56497000  -1.13205900
F  -0.31647800  -2.57348900  1.17172700
C  -3.21773300  0.71506600   0.02150200
C  -4.29925400  -0.12710500  0.02563100
H  -3.30920000  1.79361800   0.00523300
H  -4.11512800  -1.19782700  0.01226200
N  -5.60270200  0.22619900   0.05839700
C  -5.99134000  1.62907400   0.04554500
C  -6.65120000  -0.76525400  -0.14500200
H  -5.78796400  2.09529100   -0.92951000
H  -5.44337700  2.18018400   0.81721200
H  -7.06047700  1.70737200   0.25630100
H  -7.43994300  -0.64346000  0.60642300
H  -6.23011400  -1.76841600  -0.04778200
H  -7.10194600  -0.67155500  -1.14343000
