# Supplementary material for: Structure of Organoboron Dyes and Multiphoton Absorption: Insights from Theory
Source: J Phys Chem Lett. 2025 Sep 9;16(37):9693–700. doi: 10.1021/acs.jpclett.5c02066 (PMC12451736; doi:10.1021/acs.jpclett.5c02066)
Supplement: Supplementary file 2 [file jz5c02066_si_002.zip › SI/200.xyz]

C  -0.85295400  -1.02103500  0.00673100
O  -1.87140800  -1.91762300  0.01842200
C  -3.03947300  -1.17230000  0.01331200
C  -4.34310900  -1.63464900  0.02093400
C  -5.33986800  -0.64913100  0.01284600
C  -5.01820200  0.71877500   -0.00215800
C  -3.69178500  1.16461800   -0.00981800
C  -2.70270600  0.18409400   -0.00156200
H  -4.57438800  -2.69453600  0.03241100
H  -6.38281000  -0.95228700  0.01824000
H  -5.82056400  1.45102800   -0.00815300
H  -3.43863100  2.21916400   -0.02189300
N  -1.30788200  0.23974900   -0.00541300
N  0.39747400   -1.44032800  0.00808500
C  1.32993100   -0.47331700  -0.01302100
O  1.05365100   0.81246500   -0.03507400
B  -0.30362600  1.44058400   -0.01147400
F  -0.48380000  2.20718600   -1.15159500
F  -0.45177700  2.19075900   1.14497200
C  2.70474200   -0.86426400  -0.01207100
C  3.70592300   0.07547900   -0.02012800
H  2.89429300   -1.92991200  0.00389500
H  3.42490100   1.12491800   -0.01082800
N  5.03197200   -0.16076300  -0.04800100
C  5.54454600   -1.52490200  -0.04077900
C  5.99442000   0.92497600   0.09482200
H  5.07142700   -2.11272600  -0.83493800
H  5.35349400   -2.01833700  0.92235800
H  6.62201800   -1.50407000  -0.21790700
H  6.50970400   0.87161900   1.06369000
H  5.47660200   1.88426800   0.02920000
H  6.74460200   0.87702000   -0.70322900
