# Supplementary material for: Structure of Organoboron Dyes and Multiphoton Absorption: Insights from Theory
Source: J Phys Chem Lett. 2025 Sep 9;16(37):9693–700. doi: 10.1021/acs.jpclett.5c02066 (PMC12451736; doi:10.1021/acs.jpclett.5c02066)
Supplement: Supplementary file 2 [file jz5c02066_si_002.zip › SI/205.xyz]

C  3.46916500    0.56877000   -0.00004000
O  3.99393200    1.81927700   -0.00009600
C  5.37022600    1.65684400   -0.00003200
C  6.34284700    2.64056900   -0.00005300
C  7.66853600    2.18613300   0.00002800
C  7.97409000    0.81408100   0.00012500
C  6.97420400    -0.16435600  0.00014600
C  5.65711500    0.28894800   0.00006400
H  6.09038500    3.69564000   -0.00012800
H  8.47599000    2.91251100   0.00001600
H  9.01512900    0.50403000   0.00018600
H  7.20471900    -1.22413500  0.00022200
N  4.42536500    -0.36809600  0.00005800
N  2.16021100    0.39893900   -0.00007900
C  1.74559700    -0.87472800  0.00001500
O  2.54474500    -1.91255900  0.00013400
B  4.04487600    -1.89005300  0.00008200
F  4.52051000    -2.49561200  -1.14900000
F  4.52058900    -2.49560300  1.14913300
C  0.33563400    -1.18113500  0.00000700
C  -0.63582500   -0.22443700  -0.00009900
C  -2.04108500   -0.49486100  -0.00010600
C  -2.97457300   0.50028000   -0.00021600
H  0.08735700    -2.23876100  0.00008900
H  -0.32144500   0.81848400   -0.00018200
H  -2.34756400   -1.53980100  -0.00000700
H  -2.60148200   1.52576800   -0.00027800
C  -4.41786200   0.37543300   -0.00024700
C  -5.10339200   -0.86012800  -0.00039000
C  -6.48601400   -0.93122100  -0.00038100
C  -7.28435500   0.24556600   -0.00029500
C  -6.60223300   1.48930000   -0.00005300
C  -5.21621400   1.53909600   -0.00007400
H  -4.54239300   -1.79046200  -0.00049800
H  -6.95431000   -1.90844200  -0.00044000
H  -7.15676400   2.42017700   0.00016100
H  -4.72942300   2.51231800   0.00009300
N  -8.65931700   0.17817700   -0.00045800
C  -9.33122900   -1.11303800  0.00042400
C  -9.45030900   1.39968200   0.00074200
H  -9.07607800   -1.70349600  0.89160100
H  -9.07528000   -1.70490300  -0.88954700
H  -10.41057900  -0.95431200  -0.00024700
H  -9.25057600   2.01327800   -0.88902600
H  -9.25114900   2.01139400   0.89197700
H  -10.50997100  1.14022800   0.00006700
