# Supplementary material for: Structure of Organoboron Dyes and Multiphoton Absorption: Insights from Theory
Source: J Phys Chem Lett. 2025 Sep 9;16(37):9693–700. doi: 10.1021/acs.jpclett.5c02066 (PMC12451736; doi:10.1021/acs.jpclett.5c02066)
Supplement: Supplementary file 2 [file jz5c02066_si_002.zip › SI/321.xyz]

C  -0.46997800  0.68808900   0.00492500
C  -1.58814300  1.63906400   -0.00497900
C  -1.36810900  3.03667000   -0.00617800
C  -2.42109600  3.93471400   -0.01423700
C  -3.74101400  3.45606700   -0.02104400
C  -3.98058500  2.09307000   -0.01935800
C  -2.92060200  1.15672300   -0.01145100
C  -3.14866100  -0.28223600  -0.00973800
C  -4.44554000  -0.84189000  -0.02085500
C  -4.64585500  -2.21112400  -0.02016300
C  -3.53305000  -3.06566300  -0.00864200
C  -2.24819800  -2.55020800  0.00247900
C  -2.02852700  -1.15271900  0.00272800
H  -0.36059500  3.43188600   0.00061000
H  -2.22289900  5.00293100   -0.01466200
H  -4.57586800  4.15201000   -0.02704100
H  -5.00742800  1.74714500   -0.02379400
H  -5.31174000  -0.19019800  -0.03082500
H  -5.65438200  -2.61522400  -0.02898700
H  -3.67056200  -4.14360300  -0.00869000
H  -1.40930200  -3.22876300  0.01079100
N  -0.71735500  -0.64579500  0.01269100
C  0.86255200   1.15357800   0.00720100
H  1.06400100   2.21294000   -0.00721300
C  1.96033600   0.30078500   0.02913900
O  1.79497900   -1.00356900  0.05020000
B  0.49739100   -1.69157200  0.02708500
F  0.40319400   -2.47737100  1.17562900
F  0.43480500   -2.46818800  -1.13062700
C  3.31186500   0.79301800   0.02816300
C  4.37481800   -0.07017300  0.03346900
H  3.44437100   1.86911300   0.01430100
H  4.16441600   -1.13582300  0.01573800
N  5.69067200   0.25023800   0.07783900
C  6.11373100   1.64126400   0.05760700
C  6.70577700   -0.76219700  -0.18194200
H  5.56716200   2.21267900   0.81541200
H  5.94048800   2.10602700   -0.92503900
H  7.18066400   1.69615000   0.28749700
H  7.10090700   -0.68519200  -1.20587800
H  6.27195300   -1.75642400  -0.05256800
H  7.53850200   -0.65129600  0.52184800
